# Supplementary material for: A Canine Gait Analysis Protocol for Back Movement Assessment in German Shepherd Dogs
Source: Vet Sci. 2020 Feb 19;7(1):26. doi: 10.3390/vetsci7010026 (PMC7158696; doi:10.3390/vetsci7010026)
Supplement: Supplementary file 1 [file vetsci-07-00026-s001.zip]

Archive with 6 entries (5 files):
- Supplementary Files/
- Supplementary Files/Table S1. Supplementary Materials-Force Platform Data.xlsx
- Supplementary Files/Table S2. Supplementary Materials-Confidence Intervals.xlsx
- Supplementary Files/Table S3. Supplementary Materials-Joint Kinematics Calculations.xlsx
- Supplementary Files/Table S4. Supplementary Materials-All Subjects-All Trials-Kinematics.xlsx
- Supplementary Files/Table S5. Supplementary Materials-Spatio-Temporal Data.xlsx
