# Supplementary material for: A Canine Gait Analysis Protocol for Back Movement Assessment in German Shepherd Dogs
Source: Vet Sci. 2020 Feb 19;7(1):26. doi: 10.3390/vetsci7010026 (PMC7158696; doi:10.3390/vetsci7010026)
Supplement: Supplementary file 1 [file vetsci-07-00026-s001.zip › Supplementary Files/Table S1. Supplementary Materials-Force Platform Data.xlsx]

## Sheet: Index
	Title of the Sheet	Details
	Table 1	Original table and table title available in the manuscript
	Table 1-AP	Results of the Anterior-Posterior type of acquisitions using force plates 1 and 2 acquired from each subject and their normalization calculations
	Table 1-A	Results of the Anterior type of acquisitions using force plates 1 and 2 acquired from each subject and their normalization calculations
	Table 1-P	Results of the Posterior type of acquisitions using force plates 1 and 2 acquired from each subject and their normalization calculations

## Sheet: Table 1
				%GRF
				fore limbs		hind limbs
			side	Gmean	stdm	Gmean	stdm
			right and left	-57.1773	0.663862	-38.6652	0.356506
			right	-34.9052	0.642404	-19.7465	0.177941
			left	-23.1306	0.661599	-16.537	0.204969
			Tab. 1. Ground reaction forces normalized to the dog’s weight computed during three separate static conditions— (a) right and left, (b) right and (c) left— for a 10 s duration. Grand mean values and standard deviation of the means values over subjects are reported.

## Sheet: Table 1-AP
					Acquisition Type	Anterior-Posterior
	Fz (N)	Force Plate 1	Force Plate 2	Normalized FP1	Normalized FP2	Sum		Mass of the Subject
Subject 1	Average	-111.6	-172.3	-37.1117	-57.2971	-94.4088		29.5		Force Plate 1	anterior
	Stdev	0.6	2	0.199525	0.665085	0.86461				Force Plate 2	posterior
Subject 2	Average	-217.5	-120.6	-61.8457	-34.2923	-96.138		34.5
	Stdev	2.86	1.33	0.813235	0.378183	1.19142
Subject 3	Average	-237.2	-109.9	-65.1802	-30.1994	-95.3796		35.7
	Stdev	1.29	0.69	0.354479	0.189605	0.544084
Subject 4	Average	-204.6	-109.3	-62.7227	-33.5073	-96.23		32
	Stdev	4.5	0.78	1.37953	0.239119	1.61865
Subject 5	Average	-206.6	-123.4	-61.0466	-36.4625	-97.509		33.2
	Stdev	2.15	0.64	0.635286	0.189108	0.824395
Subject 6	Average	-137.9	-174.1	-42.5408	-53.7082	-96.2491		31.8
	Stdev	0.44	0.98	0.135736	0.302321	0.438057
Subject 7	Average	-185.1	-83	-66.2712	-29.7164	-95.9876		27.4
	Stdev	3.33	1.66	1.19224	0.594328	1.78657
Subject 8	Average	-247.5	-139.2	-60.6994	-34.1388	-94.8382		40
	Stdev	2.45	1.2	0.600863	0.2943	0.895163
	Grandmean	-193.5	-128.975	-57.1773	-38.6652	-95.8425		33.0125
	Grandstd	2.2025	1.16	0.663862	0.356506	1.02037		3.86613

## Sheet: Table 1-A
					Acquisition Type	Anterior
	Fz (N)	Force Plate 1	Force Plate 2	Normalized FP1	Normalized FP2	Sum		Mass of the Subject
Subject 1	Average	-70.9	-89.6	-23.5773	-29.7958	-53.3731		29.5
	Stdev	1.38	2.94	0.458908	0.977675	1.43658
Subject 2	Average	-105.8	-114	-30.084	-32.4157	-62.4997		34.5
	Stdev	1.6	1.42	0.454957	0.403774	0.85873
Subject 3	Average	-146.7	-76.2	-40.3117	-20.939	-61.2507		35.7
	Stdev	3.23	1.46	0.887571	0.401193	1.28876
Subject 4	Average	-104.2	-100.2	-31.9438	-30.7176	-62.6614		32
	Stdev	1.45	3.08	0.444516	0.944213	1.38873
Subject 5	Average	-137.5	-58.5	-40.6288	-17.2857	-57.9145		33.2
	Stdev	1.88	1.06	0.555506	0.313211	0.868717
Subject 6	Average	-97.9	-80.4	-30.2012	-24.8026	-55.0039		31.8
	Stdev	2.42	1.72	0.746547	0.530604	1.27715
Subject 7	Average	-117.8	-27.2	-42.1758	-9.73839	-51.9142		27.4
	Stdev	2.91	3.44	1.04186	1.23162	2.27349
Subject 8	Average	-164.4	-78.9	-40.3191	-19.3502	-59.6693		40
	Stdev	2.24	2	0.54936	0.4905	1.03986
	Grandmean	-118.15	-78.125	-34.9052	-23.1306	-58.0358		33.0125
	Grandstd	2.13875	2.14	0.642404	0.661599	1.304		3.86613

## Sheet: Table 1-P
					Acquisition Type	Posterior
	Fz (N)	Force Plate 1	Force Plate 2	Normalized FP1	Normalized FP2	Sum		Mass of the Subject
Subject 1	Average	-88.39	-30.29	-29.3934	-10.0727	-39.4661		29.5
	Stdev	0.37	0.53	0.123041	0.176247	0.299288
Subject 2	Average	-56	-69.5	-15.9235	-19.7622	-35.6857		34.5
	Stdev	0.63	0.9	0.179139	0.255913	0.435052
Subject 3	Average	-58.1	-87.3	-15.9653	-23.9892	-39.9545		35.7
	Stdev	0.36	0.65	0.0989244	0.178613	0.277538
Subject 4	Average	-80.6	-38.8	-24.7089	-11.8946	-36.6036		32
	Stdev	0.53	0.56	0.162478	0.171675	0.334153
Subject 5	Average	-54.1	-67.6	-15.9856	-19.9746	-35.9602		33.2
	Stdev	0.55	0.63	0.162515	0.186154	0.348669
Subject 6	Average	-52.6	-59.9	-16.2266	-18.4786	-34.7052		31.8
	Stdev	0.53	0.62	0.1635	0.191264	0.354764
Subject 7	Average	-49.7	-38	-17.7941	-13.6051	-31.3992		27.4
	Stdev	0.82	0.58	0.293584	0.207657	0.501241
Subject 8	Average	-89.6	-59.2	-21.9744	-14.5188	-36.4932		40
	Stdev	0.98	1.11	0.240345	0.272228	0.512573
	Grandmean	-66.1363	-56.3237	-19.7465	-16.537	-36.2834		32.475
	Grandstd	0.59625	0.6975	0.177941	0.204969	0.38291		3.86613
