# Supplementary material for: A Canine Gait Analysis Protocol for Back Movement Assessment in German Shepherd Dogs
Source: Vet Sci. 2020 Feb 19;7(1):26. doi: 10.3390/vetsci7010026 (PMC7158696; doi:10.3390/vetsci7010026)
Supplement: Supplementary file 1 [file vetsci-07-00026-s001.zip › Supplementary Files/Table S2. Supplementary Materials-Confidence Intervals.xlsx]

## Sheet: Index
	Title of the Sheet	Details
	Confidence Interval-ThLum-sag	Results of the Confidence Interval calculation of the Thoraco-lumbar (sagittal) angle
	CI-ThLum-hor	Results of the Confidence Interval calculation of the Thoraco-lumbar (horizontal) angle
	CI-LumS-sag	Results of the Confidence Interval calculation of the Lumbar-sacral (sagittal) angle
	CI-LumS-hor	Results of the Confidence Interval calculation of the Lumbar-sacral (horizontal) angle
	CI-SPel-sag	Results of the Confidence Interval calculation of the Sacral / Pelvic tilt (sagittal) angle
	CI-SPel-hor	Results of the Confidence Interval calculation of the Sacral / Pelvic rotation (horizontal) angle
	CI-Hip	Results of the Confidence Interval calculation of the Hip joint (sagittal) angle
	CI-Stifle	Results of the Confidence Interval calculation of the Stifle joint (sagittal) angle
	CI-Tarsal	Results of the Confidence Interval calculation of the Tarsal joint (sagittal) angle

## Sheet: Confidence Interval-ThLum-sag
Results
cilo_b	mu	cihi_b		cilo_b	Bootstrap estimate of lower range of confidence interval							Bootstrap UCI* - Bootstrap Upper Confidence Interval
158	162	166		mu	Sample estimate of population mean							Bootstrap LCI* - Bootstrap Lower Confidence Interval
158	161.9	165.9		cihi_b	Bootstrap estimate of upper range of confidence interval							* As used at A. Duhamel et al.
157.9	161.9	165.8
157.9	161.8	165.7
157.9	161.8	165.6
157.9	161.7	165.5
157.9	161.7	165.5
158	161.7	165.5
158	161.8	165.5
158.2	161.8	165.5
158.3	161.9	165.6
158.4	162	165.7
158.6	162.1	165.7
158.7	162.3	165.8
158.8	162.4	165.9
159	162.5	166
159	162.6	166.1
159.1	162.7	166.2
159.1	162.7	166.3
159	162.7	166.3
159	162.6	166.3
158.9	162.6	166.2
158.8	162.4	166
158.6	162.2	165.8
158.4	162	165.6
158.2	161.8	165.3
158	161.5	165.1
157.7	161.3	164.8
157.5	161	164.5
157.3	160.8	164.3
157	160.6	164.1
156.8	160.4	163.9
156.6	160.2	163.7
156.5	160	163.6
156.4	159.9	163.4
156.4	159.8	163.3
156.3	159.7	163.2
156.3	159.7	163.1
156.3	159.7	163.1
156.5	159.8	163.1
156.6	159.9	163.2
156.8	160.1	163.4
157.1	160.4	163.6
157.5	160.6	163.8
157.8	160.9	164
158.2	161.2	164.2
158.5	161.5	164.4
158.8	161.7	164.6
159	161.9	164.8
159.3	162.1	165
159.4	162.3	165.1
159.5	162.4	165.3
159.6	162.5	165.4
159.6	162.6	165.5
159.5	162.6	165.7
159.5	162.6	165.7
159.5	162.7	165.8
159.5	162.7	166
159.5	162.8	166.1
159.6	162.9	166.2
159.7	163	166.3
159.8	163.1	166.5
159.9	163.2	166.6
160	163.3	166.7
160.1	163.4	166.7
160.2	163.5	166.7
160.3	163.5	166.8
160.3	163.5	166.8
160.4	163.6	166.8
160.4	163.5	166.7
160.3	163.5	166.6
160.3	163.4	166.5
160.1	163.2	166.4
159.9	163	166.2
159.7	162.8	166
159.4	162.6	165.8
159.1	162.3	165.5
158.8	162	165.3
158.4	161.7	165
158.1	161.5	164.8
157.8	161.2	164.5
157.6	160.9	164.3
157.4	160.7	164.1
157.3	160.6	163.9
157.2	160.5	163.8
157.3	160.5	163.7
157.3	160.5	163.7
157.5	160.6	163.7
157.6	160.7	163.8
157.8	160.9	163.9
158	161.1	164.1
158.2	161.3	164.3
158.4	161.5	164.6
158.6	161.7	164.8
158.8	161.9	164.9
159	162	165.1
159.1	162.1	165.1
159.2	162.2	165.2
159.3	162.2	165.2
159.4	162.3	165.2

## Sheet: CI-ThLum-hor
Results
cilo_b	mu	cihi_b		cilo_b	Bootstrap estimate of lower range of confidence interval						Bootstrap UCI* - Bootstrap Upper Confidence Interval
161.9	164.8	167.7		mu	Sample estimate of population mean						Bootstrap LCI* - Bootstrap Lower Confidence Interval
161.8	164.7	167.6		cihi_b	Bootstrap estimate of upper range of confidence interval						* As used at A. Duhamel et al.
161.7	164.6	167.5
161.6	164.5	167.4
161.5	164.4	167.3
161.4	164.3	167.2
161.3	164.2	167.1
161.3	164.2	167.1
161.3	164.2	167.1
161.4	164.3	167.2
161.4	164.3	167.2
161.5	164.4	167.3
161.6	164.5	167.3
161.8	164.6	167.4
161.9	164.7	167.5
162	164.8	167.6
162.1	164.9	167.7
162.1	165	167.8
162.2	165	167.9
162.2	165.1	168
162.2	165.1	168
162.2	165.1	167.9
162.2	165	167.8
162.1	164.9	167.7
162	164.8	167.5
161.9	164.6	167.3
161.8	164.4	167.1
161.6	164.2	166.9
161.5	164.1	166.7
161.3	163.9	166.5
161.2	163.8	166.3
161.1	163.6	166.1
161	163.5	166
161	163.4	165.9
160.9	163.3	165.8
160.9	163.3	165.7
160.9	163.3	165.6
161	163.2	165.5
161	163.3	165.5
161.1	163.3	165.5
161.3	163.4	165.6
161.5	163.6	165.7
161.7	163.8	165.8
162	164	166
162.2	164.2	166.1
162.5	164.4	166.3
162.7	164.6	166.4
162.9	164.8	166.6
163.1	164.9	166.7
163.2	165	166.9
163.3	165.2	167
163.3	165.3	167.2
163.3	165.3	167.3
163.2	165.4	167.5
163.2	165.4	167.6
163.1	165.4	167.7
163.1	165.4	167.8
163	165.5	167.9
163	165.5	168
163.1	165.6	168.1
163.1	165.7	168.2
163.2	165.8	168.3
163.3	165.8	168.4
163.4	165.9	168.4
163.5	166	168.5
163.6	166.1	168.5
163.7	166.1	168.5
163.8	166.1	168.5
163.9	166.2	168.5
163.9	166.2	168.4
163.9	166.1	168.4
163.9	166.1	168.3
163.8	166	168.2
163.7	165.9	168.1
163.5	165.7	168
163.3	165.6	167.8
163.1	165.4	167.7
162.9	165.2	167.5
162.6	165	167.3
162.4	164.8	167.2
162.1	164.6	167
161.9	164.4	166.8
161.8	164.2	166.6
161.7	164.1	166.5
161.6	164	166.3
161.6	163.9	166.2
161.6	163.9	166.1
161.7	163.9	166.1
161.8	164	166.1
162	164.1	166.2
162.1	164.2	166.3
162.2	164.4	166.5
162.4	164.5	166.7
162.5	164.7	166.9
162.6	164.8	167
162.6	164.9	167.1
162.7	164.9	167.2
162.7	164.9	167.2
162.7	164.9	167.2
162.6	164.9	167.1

## Sheet: CI-LumS-sag
Results
cilo_b	mu	cihi_b		cilo_b	Bootstrap estimate of lower range of confidence interval							Bootstrap UCI* - Bootstrap Upper Confidence Interval
164.9	167.1	169.2		mu	Sample estimate of population mean							Bootstrap LCI* - Bootstrap Lower Confidence Interval
165.1	167.2	169.3		cihi_b	Bootstrap estimate of upper range of confidence interval							* As used at A. Duhamel et al.
165.2	167.3	169.4
165.4	167.5	169.6
165.5	167.6	169.7
165.7	167.8	169.9
165.9	168	170.1
166	168.2	170.3
166.2	168.4	170.5
166.4	168.6	170.8
166.5	168.7	171
166.6	168.9	171.2
166.8	169.1	171.4
166.9	169.2	171.6
167	169.4	171.7
167.1	169.5	171.9
167.2	169.6	172
167.2	169.7	172.2
167.3	169.8	172.3
167.4	169.9	172.3
167.4	169.9	172.3
167.5	169.9	172.4
167.5	169.9	172.4
167.5	169.9	172.4
167.5	169.9	172.3
167.5	169.9	172.3
167.5	169.9	172.2
167.4	169.8	172.1
167.4	169.7	172
167.3	169.6	171.8
167.2	169.5	171.7
167.1	169.4	171.6
167.1	169.3	171.4
167	169.2	171.4
167	169.1	171.3
166.9	169.1	171.2
166.9	169	171.2
166.9	169	171.2
167	169.1	171.1
167	169.1	171.1
167.1	169.1	171.1
167.2	169.1	171.1
167.2	169.2	171.1
167.2	169.2	171.1
167.2	169.1	171.1
167.1	169.1	171
167.1	169	170.9
167	168.9	170.8
166.9	168.8	170.8
166.9	168.8	170.7
166.8	168.7	170.7
166.7	168.7	170.6
166.7	168.6	170.6
166.7	168.6	170.6
166.7	168.6	170.6
166.7	168.7	170.6
166.8	168.8	170.7
166.9	168.8	170.8
167	168.9	170.9
167.1	169	171
167.1	169.1	171.1
167.2	169.2	171.2
167.2	169.2	171.2
167.2	169.2	171.3
167.1	169.2	171.3
167	169.2	171.3
167	169.2	171.4
166.9	169.1	171.3
167	169.1	171.3
167	169.1	171.2
167	169.1	171.2
166.9	169	171.1
166.8	168.9	171
166.7	168.8	170.9
166.5	168.7	170.8
166.3	168.5	170.7
166.1	168.4	170.6
166	168.3	170.5
165.9	168.2	170.4
165.8	168.1	170.3
165.7	168	170.2
165.7	167.9	170.1
165.7	167.8	170
165.6	167.8	169.9
165.6	167.7	169.8
165.5	167.5	169.6
165.4	167.4	169.4
165.3	167.3	169.3
165.1	167.2	169.2
165	167.1	169.1
164.9	167	169
164.8	166.9	169
164.8	166.9	169
164.7	166.8	169
164.6	166.8	169
164.6	166.8	169
164.6	166.8	169
164.5	166.8	169.1
164.5	166.8	169.1
164.7	166.9	169.1

## Sheet: CI-LumS-hor
Results
cilo_b	mu	cihi_b		cilo_b	Bootstrap estimate of lower range of confidence interval							Bootstrap UCI* - Bootstrap Upper Confidence Interval
153.8	157	160.2		mu	Sample estimate of population mean							Bootstrap LCI* - Bootstrap Lower Confidence Interval
154.2	157.5	160.7		cihi_b	Bootstrap estimate of upper range of confidence interval							* As used at A. Duhamel et al.
154.6	157.9	161.2
155	158.3	161.6
155.4	158.8	162.1
155.8	159.2	162.6
156.2	159.6	163
156.5	160	163.5
156.9	160.4	163.9
157.2	160.8	164.3
157.5	161.1	164.6
157.8	161.4	165
158.1	161.7	165.3
158.2	161.9	165.5
158.4	162.1	165.7
158.5	162.2	165.9
158.5	162.3	166
158.5	162.3	166.1
158.4	162.2	166.1
158.2	162.1	166
158	161.9	165.8
157.7	161.6	165.6
157.4	161.3	165.3
156.9	160.9	164.9
156.5	160.5	164.6
155.9	160	164.1
155.4	159.5	163.7
154.8	159	163.2
154.1	158.4	162.7
153.5	157.8	162.2
152.9	157.3	161.6
152.3	156.7	161.1
151.8	156.2	160.6
151.3	155.7	160.1
150.9	155.3	159.7
150.6	154.9	159.3
150.3	154.6	159
150.1	154.5	158.8
150.1	154.4	158.7
150.1	154.4	158.7
150.2	154.5	158.9
150.3	154.7	159
150.6	155	159.3
150.9	155.2	159.6
151.3	155.5	159.8
151.7	155.8	160
152	156.1	160.2
152.4	156.4	160.4
152.8	156.7	160.6
153.1	157	160.8
153.5	157.2	161
153.8	157.5	161.2
154	157.7	161.4
154.3	157.9	161.6
154.5	158.2	161.9
154.8	158.4	162.1
155	158.7	162.3
155.2	158.9	162.6
155.5	159.2	162.9
155.7	159.4	163.1
155.9	159.6	163.3
156.1	159.8	163.5
156.3	160	163.6
156.4	160	163.6
156.5	160.1	163.7
156.6	160.1	163.6
156.6	160.1	163.5
156.6	160	163.4
156.5	159.9	163.3
156.4	159.8	163.1
156.2	159.6	162.9
155.9	159.3	162.6
155.5	158.9	162.3
155.1	158.5	161.9
154.6	158	161.5
154	157.5	161
153.5	157	160.5
152.9	156.5	160
152.4	156	159.5
151.9	155.5	159.1
151.4	155	158.7
150.9	154.6	158.3
150.6	154.2	157.9
150.3	153.9	157.6
150.1	153.7	157.3
149.9	153.5	157
149.9	153.3	156.8
149.9	153.3	156.7
149.9	153.3	156.7
150	153.4	156.7
150.2	153.5	156.8
150.4	153.7	157
150.7	153.9	157.1
151	154.2	157.3
151.4	154.4	157.5
151.7	154.8	157.8
152.1	155.1	158.1
152.6	155.5	158.4
153	155.9	158.8
153.3	156.3	159.3

## Sheet: CI-SPel-sag
Results
cilo_b	mu	cihi_b		cilo_b	Bootstrap estimate of lower range of confidence interval							Bootstrap UCI* - Bootstrap Upper Confidence Interval
10.6	16.8	23		mu	Sample estimate of population mean							Bootstrap LCI* - Bootstrap Lower Confidence Interval
10.2	16.5	22.7		cihi_b	Bootstrap estimate of upper range of confidence interval							* As used at A. Duhamel et al.
9.8	16.1	22.4
9.4	15.7	22
9.1	15.3	21.6
8.6	15	21.3
8.2	14.6	20.9
7.8	14.1	20.5
7.4	13.8	20.1
7	13.4	19.7
6.7	13	19.4
6.3	12.7	19
6	12.4	18.7
5.8	12.2	18.5
5.7	12	18.3
5.6	11.9	18.1
5.6	11.8	18
5.7	11.9	18
5.8	12	18.1
6	12.1	18.2
6.4	12.4	18.5
6.7	12.8	18.8
7.2	13.2	19.1
7.8	13.6	19.5
8.4	14.2	20
9	14.7	20.5
9.6	15.3	21
10.3	15.9	21.6
10.9	16.5	22.1
11.6	17.1	22.7
12.2	17.7	23.3
12.7	18.3	23.8
13.2	18.8	24.3
13.7	19.2	24.7
14	19.6	25.1
14.3	19.9	25.4
14.5	20.1	25.7
14.6	20.2	25.8
14.6	20.3	25.9
14.6	20.3	25.9
14.5	20.2	25.9
14.3	20	25.7
14	19.8	25.5
13.7	19.5	25.3
13.4	19.2	25.1
13	18.9	24.8
12.6	18.6	24.5
12.2	18.2	24.3
11.7	17.9	24
11.3	17.5	23.7
10.9	17.2	23.5
10.5	16.8	23.2
10	16.5	23
9.6	16.1	22.7
9.2	15.8	22.4
8.8	15.5	22.1
8.4	15.1	21.9
8	14.8	21.5
7.6	14.4	21.2
7.2	14	20.9
6.8	13.7	20.6
6.5	13.4	20.3
6.2	13.1	20
6	12.9	19.7
5.9	12.7	19.6
5.8	12.6	19.4
5.8	12.6	19.3
6	12.6	19.3
6.2	12.8	19.4
6.6	13	19.5
7	13.3	19.7
7.3	13.6	19.9
7.8	14	20.2
8.3	14.4	20.6
8.8	14.9	21
9.3	15.4	21.5
10	16	22
10.6	16.5	22.5
11.3	17.1	22.9
11.9	17.6	23.4
12.5	18.2	23.8
13.1	18.6	24.2
13.6	19	24.4
14.1	19.4	24.6
14.5	19.7	24.8
14.8	19.9	24.9
15.1	20	25
15.1	20.1	25
15.1	20	25
15	20	25
14.9	19.9	24.9
14.6	19.8	24.9
14.4	19.6	24.8
14.1	19.4	24.6
13.7	19.1	24.5
13.4	18.8	24.3
13	18.5	24
12.7	18.2	23.8
12.3	17.9	23.5
12	17.6	23.2

## Sheet: CI-SPel-hor
Results
cilo_b	mu	cihi_b		cilo_b	Bootstrap estimate of lower range of confidence interval							Bootstrap UCI* - Bootstrap Upper Confidence Interval
-7.3	-3.5	0.2		mu	Sample estimate of population mean							Bootstrap LCI* - Bootstrap Lower Confidence Interval
-6.7	-3.2	0.4		cihi_b	Bootstrap estimate of upper range of confidence interval							* As used at A. Duhamel et al.
-6.2	-2.8	0.6
-5.7	-2.5	0.8
-5.3	-2.1	1
-4.9	-1.8	1.2
-4.5	-1.6	1.4
-4.2	-1.3	1.6
-4	-1.1	1.8
-3.7	-0.9	1.9
-3.5	-0.7	2.1
-3.4	-0.6	2.3
-3.3	-0.4	2.4
-3.2	-0.3	2.6
-3.1	-0.2	2.8
-3	-0.1	2.9
-3	0	3
-2.9	0.1	3.1
-2.8	0.2	3.2
-2.8	0.3	3.3
-2.7	0.3	3.3
-2.7	0.4	3.4
-2.6	0.4	3.4
-2.5	0.4	3.4
-2.5	0.4	3.3
-2.5	0.4	3.3
-2.4	0.4	3.3
-2.4	0.4	3.2
-2.5	0.4	3.2
-2.5	0.3	3.1
-2.6	0.2	3
-2.8	0	2.8
-2.9	-0.1	2.7
-3.2	-0.3	2.5
-3.4	-0.6	2.3
-3.7	-0.8	2
-4.1	-1.1	1.8
-4.3	-1.4	1.6
-4.6	-1.6	1.3
-4.9	-1.9	1.1
-5.2	-2.2	0.8
-5.4	-2.4	0.5
-5.7	-2.7	0.3
-6	-3	0
-6.4	-3.3	-0.2
-6.8	-3.6	-0.4
-7.2	-3.9	-0.6
-7.7	-4.2	-0.8
-8.1	-4.5	-0.9
-8.6	-4.8	-1
-9	-5.1	-1.1
-9.4	-5.3	-1.2
-9.8	-5.6	-1.3
-10.2	-5.8	-1.4
-10.5	-6	-1.4
-10.7	-6.1	-1.5
-10.9	-6.2	-1.5
-11.1	-6.3	-1.6
-11.3	-6.4	-1.6
-11.4	-6.5	-1.6
-11.6	-6.6	-1.6
-11.7	-6.6	-1.6
-11.8	-6.7	-1.6
-11.9	-6.8	-1.6
-12	-6.9	-1.7
-12.2	-6.9	-1.7
-12.3	-7	-1.7
-12.3	-7	-1.6
-12.4	-6.9	-1.5
-12.4	-6.9	-1.4
-12.4	-6.9	-1.3
-12.4	-6.8	-1.2
-12.4	-6.7	-1.1
-12.4	-6.7	-1
-12.3	-6.6	-0.9
-12.3	-6.6	-0.8
-12.2	-6.5	-0.7
-12.2	-6.4	-0.6
-12.1	-6.3	-0.5
-12	-6.2	-0.4
-11.9	-6.1	-0.3
-11.8	-6.1	-0.3
-11.8	-6.1	-0.3
-11.7	-6	-0.3
-11.7	-5.9	-0.2
-11.7	-5.9	-0.1
-11.7	-5.8	0.1
-11.6	-5.6	0.3
-11.4	-5.4	0.6
-11.1	-5.2	0.8
-10.9	-4.9	1.1
-10.5	-4.6	1.3
-10.2	-4.3	1.5
-9.9	-4.1	1.7
-9.5	-3.8	1.9
-9	-3.5	2.1
-8.6	-3.1	2.3
-8.1	-2.8	2.5
-7.6	-2.4	2.8
-7.1	-2	3

## Sheet: CI-Hip
Results
cilo_b	mu	cihi_b		cilo_b	Bootstrap estimate of lower range of confidence interval					Bootstrap UCI* - Bootstrap Upper Confidence Interval
56.6	60.4	64.2		mu	Sample estimate of population mean					Bootstrap LCI* - Bootstrap Lower Confidence Interval
56.2	60.1	63.9		cihi_b	Bootstrap estimate of upper range of confidence interval					* As used at A. Duhamel et al.
55.8	59.7	63.6
55.4	59.3	63.3
54.9	58.9	63
54.4	58.5	62.6
54	58.1	62.2
53.5	57.6	61.8
53	57.2	61.4
52.4	56.7	60.9
51.9	56.2	60.4
51.3	55.6	59.9
50.7	55	59.4
50	54.4	58.8
49.4	53.8	58.1
48.9	53.2	57.5
48.3	52.5	56.7
47.7	51.9	56
47.2	51.2	55.2
46.6	50.6	54.5
46.1	49.9	53.7
45.6	49.3	52.9
45.1	48.6	52.1
44.5	47.9	51.3
43.9	47.2	50.5
43.3	46.5	49.7
42.7	45.8	48.9
42.1	45.1	48.1
41.4	44.4	47.4
40.8	43.7	46.7
40	43	46
39.3	42.3	45.3
38.7	41.7	44.8
38	41.2	44.3
37.5	40.7	43.9
37	40.3	43.7
36.6	40.1	43.6
36.2	39.9	43.6
36	40	43.9
35.9	40.1	44.4
36	40.5	44.9
36.4	41	45.5
36.9	41.6	46.3
37.5	42.4	47.2
38.3	43.2	48.2
39.2	44.2	49.3
40	45.2	50.3
40.9	46.1	51.3
41.9	47.1	52.4
42.8	48.1	53.4
43.8	49.2	54.5
44.8	50.1	55.5
45.9	51.2	56.5
46.9	52.1	57.4
48	53.1	58.1
49	54	59
50.2	55	59.8
51.3	55.9	60.6
52.5	56.9	61.3
53.8	57.9	62.1
55	58.9	62.8
56.3	60	63.7
57.6	61.1	64.6
58.9	62.2	65.6
60.1	63.4	66.6
61.3	64.5	67.7
62.4	65.6	68.7
63.5	66.6	69.8
64.4	67.6	70.8
65.2	68.5	71.7
66	69.2	72.5
66.5	69.9	73.2
67	70.4	73.8
67.3	70.7	74.2
67.4	70.9	74.5
67.3	70.9	74.5
67.1	70.8	74.4
66.7	70.4	74.1
66.1	69.9	73.6
65.4	69.2	73
64.6	68.4	72.2
63.7	67.5	71.4
62.8	66.6	70.5
61.9	65.8	69.7
61.1	65	68.8
60.4	64.2	68.1
59.8	63.6	67.4
59.3	63.1	66.9
58.9	62.6	66.4
58.5	62.3	66
58.1	61.9	65.7
57.8	61.7	65.5
57.5	61.4	65.3
57.2	61.2	65.1
56.8	60.9	65
56.5	60.6	64.8
56.1	60.4	64.6
55.7	60.1	64.4
55.4	59.8	64.2
55	59.5	64

## Sheet: CI-Stifle
Results
cilo_b	mu	cihi_b		cilo_b	Bootstrap estimate of lower range of confidence interval							Bootstrap UCI* - Bootstrap Upper Confidence Interval
45.1	49.6	54		mu	Sample estimate of population mean							Bootstrap LCI* - Bootstrap Lower Confidence Interval
45.4	49.8	54.2		cihi_b	Bootstrap estimate of upper range of confidence interval							* As used at A. Duhamel et al.
45.7	50	54.4
45.9	50.2	54.5
46.2	50.4	54.6
46.4	50.6	54.8
46.5	50.7	54.9
46.8	50.9	55
47	51.1	55.1
47.3	51.3	55.2
47.5	51.4	55.3
47.8	51.6	55.4
48.1	51.8	55.6
48.3	52	55.6
48.5	52.1	55.7
48.8	52.4	55.9
49.1	52.6	56.2
49.5	52.9	56.4
49.8	53.3	56.8
50.2	53.7	57.2
50.7	54.3	57.8
51.2	54.8	58.5
51.7	55.5	59.3
52.1	56.1	60.1
52.5	56.7	61
52.8	57.4	61.9
53.2	58	62.9
53.4	58.6	63.9
53.6	59.2	64.8
53.7	59.7	65.7
53.7	60.1	66.6
53.6	60.5	67.3
53.6	60.8	67.9
53.6	61	68.4
53.6	61.2	68.8
53.6	61.4	69.1
53.7	61.5	69.4
53.9	61.7	69.5
54.2	62	69.7
54.5	62.2	69.8
55.1	62.5	69.9
55.9	63	70
56.8	63.5	70.1
57.8	64	70.2
58.9	64.7	70.4
60	65.3	70.6
60.9	65.9	70.9
61.6	66.4	71.2
62.2	66.9	71.6
62.6	67.4	72.3
62.8	67.9	73
63	68.4	73.7
63.2	68.9	74.6
63.4	69.4	75.3
63.5	69.8	76
63.7	70.1	76.6
63.9	70.4	77
64	70.6	77.2
64.1	70.7	77.3
64.1	70.6	77.1
64	70.4	76.9
63.7	70.1	76.5
63.3	69.6	75.9
62.8	69	75.3
62	68.3	74.6
61	67.3	73.6
59.9	66.1	72.4
58.6	64.8	71
57.2	63.4	69.5
55.7	61.8	67.9
54.2	60.2	66.2
52.7	58.6	64.5
51.1	56.9	62.7
49.5	55.2	61
47.9	53.6	59.2
46.3	51.9	57.5
44.7	50.3	55.9
43.2	48.8	54.4
41.8	47.4	53
40.6	46.2	51.8
39.6	45.2	50.8
38.8	44.4	50
38.3	43.8	49.4
38	43.6	49.2
38.1	43.6	49.2
38.4	43.9	49.4
39	44.4	49.8
39.8	45.1	50.3
40.7	45.8	50.9
41.6	46.6	51.5
42.5	47.3	52.1
43.3	48	52.7
44	48.5	53.1
44.5	49	53.5
44.9	49.3	53.7
45.2	49.5	53.8
45.4	49.6	53.9
45.6	49.7	53.9
45.7	49.8	53.8
45.8	49.8	53.8

## Sheet: CI-Tarsal
Results
cilo_b	mu	cihi_b		cilo_b	Bootstrap estimate of lower range of confidence interval						Bootstrap UCI* - Bootstrap Upper Confidence Interval
101.2	106	110.9		mu	Sample estimate of population mean						Bootstrap LCI* - Bootstrap Lower Confidence Interval
101.6	106.2	110.9		cihi_b	Bootstrap estimate of upper range of confidence interval						* As used at A. Duhamel et al.
102	106.6	111.2
102.5	107	111.4
103	107.4	111.7
103.6	107.8	112.1
104.1	108.4	112.6
104.7	108.9	113.1
105.3	109.5	113.6
105.9	110	114.1
106.5	110.6	114.7
107	111.2	115.3
107.6	111.7	115.8
108.1	112.2	116.4
108.7	112.8	116.9
109.1	113.2	117.3
109.6	113.7	117.7
110	114	118
110.5	114.4	118.3
110.9	114.7	118.5
111.2	114.9	118.6
111.6	115.2	118.7
111.9	115.3	118.8
112.1	115.5	118.9
112.2	115.6	119
112.3	115.7	119.2
112.2	115.8	119.4
112	115.9	119.8
111.7	116	120.2
111.3	116.1	120.9
110.9	116.2	121.6
110.5	116.4	122.4
110.1	116.7	123.2
109.9	117	124.1
109.7	117.4	125.1
109.7	117.9	126
109.8	118.4	127
109.9	118.9	127.9
110.2	119.5	128.8
110.5	120.1	129.6
110.8	120.5	130.3
111.1	120.9	130.8
111.5	121.3	131.1
111.8	121.4	131.1
112	121.5	130.9
112.2	121.3	130.5
112.2	121.1	129.9
112.1	120.6	129.1
111.8	119.9	128.1
111.2	119	126.9
110.3	117.9	125.5
109.2	116.5	123.9
107.8	114.9	122.1
106.2	113.2	120.2
104.4	111.3	118.2
102.6	109.4	116.2
100.8	107.5	114.1
99.2	105.6	112
97.7	103.9	110.1
96.4	102.3	108.3
95.2	101	106.7
94.3	99.8	105.3
93.6	98.9	104.2
93	98.2	103.3
92.7	97.7	102.7
92.7	97.7	102.6
93.1	98	102.8
93.8	98.6	103.4
94.6	99.5	104.4
95.6	100.6	105.7
96.6	101.9	107.2
97.7	103.2	108.7
98.8	104.6	110.4
100	106.1	112.2
101.2	107.7	114.1
102.4	109.2	116
103.5	110.6	117.7
104.5	111.9	119.3
105.3	113	120.7
105.8	113.8	121.8
106.1	114.4	122.6
106.2	114.6	122.9
106	114.4	122.9
105.6	114	122.4
105.1	113.3	121.5
104.4	112.3	120.2
103.8	111.2	118.6
103.1	110	116.9
102.5	108.9	115.3
102.1	107.9	113.8
101.7	107.2	112.6
101.5	106.6	111.7
101.4	106.2	111.1
101.4	106.1	110.8
101.6	106.2	110.7
101.8	106.4	110.9
102.2	106.7	111.2
102.5	107	111.5
102.9	107.5	112
103.4	107.9	112.4
