# Supplementary material for: A Canine Gait Analysis Protocol for Back Movement Assessment in German Shepherd Dogs
Source: Vet Sci. 2020 Feb 19;7(1):26. doi: 10.3390/vetsci7010026 (PMC7158696; doi:10.3390/vetsci7010026)
Supplement: Supplementary file 1 [file vetsci-07-00026-s001.zip › Supplementary Files/Table S3. Supplementary Materials-Joint Kinematics Calculations.xlsx]

## Sheet: Index
	Title of the Sheet	Details
	Table 3	Original table and table title available in the manuscript
	Table 3-ThLum-sag	Results of the Thoraco-lumbar (sagittal) values of each subject and their grand mean, rom, std calculations
	Table 3-ThLum-hor	Results of the Thoraco-lumbar (horizontal) values of each subject and their grand mean, rom, std calculations
	Table 3-LumS-sag	Results of the Lumbar-sacral (sagittal) values of each subject and their grand mean, rom, std calculations
	Table 3-LumS-hor	Results of the Lumbar-sacral (horizontal) values of each subject and their grand mean, rom, std calculations
	Table 3-SPel-sag	Results of the Sacral / Pelvic tilt (sagittal) values of each subject and their grand mean, rom, std calculations
	Table 3-SPel-hor	Results of the Sacral / Pelvic rotation (horizontal) values of each subject and their grand mean, rom, std calculations
	Table 3-Hip	Results of the Hip joint (sagittal) values of each subject and their grand mean, rom, std calculations
	Table 3-Stifle	Results of the Stifle joint (sagittal) values of each subject and their grand mean, rom, std calculations
	Table 3-Tarsal	Results of the Tarsal joint (sagittal) values of each subject and their grand mean, rom, std calculations

## Sheet: Table 3
					min [deg]	max [deg]	ROM (std) [deg]
			1	Thoraco-lumbar (sagittal)	160	164	4 (1)
			2	Thoraco-lumbar (horizontal)	163	166	3 (1)
			3	Lumbar-sacral (sagittal)	167	170	3 (1)
			4	Lumbar-sacral (horizontal)	153	162	9 (3)
			5	Sacral / Pelvic tilt (sagittal)	12	20	8 (3)
			6	Sacral / Pelvic rotation (horizontal)	-7	0	7 (3)
			7	Hip joint (sagittal)	40	71	31 (9)
			8	Stifle joint (sagittal)	44	71	27 (8)
			9	Tarsal joint (sagittal)	98	122	24 (6)
			Tab. 3. Minimum, maximum, range of motion joint kinematics values (in degrees (°)) averaged over gait cycles and subjects and their standard deviation values for 9 different joints with respect to the planes reported in parentheses.

## Sheet: Table 3-ThLum-sag
		Subject 1	Subject 2	Subject 3	Subject 4	Subject 5	Subject 6	Subject 7	Subject 8				Grand Mean	Stdev	min	max	rom	std
		160.8	163.2	157.5	151.4	160.5	163.8	174.9	164				162	6.7	159.7	163.6	3.9	1.1
		160.4	162.9	157.8	151.7	160.3	163.6	175	163.8				161.9	6.6
		160	162.6	158.1	152	160.2	163.4	175.1	163.7				161.9	6.5
		159.6	162.3	158.2	152.3	160.1	163.2	175.2	163.6				161.8	6.5
		159.2	162	158.4	152.5	160	163	175.3	163.6				161.8	6.5
		158.9	161.8	158.5	152.8	160	163	175.2	163.6				161.7	6.4
		158.6	161.5	158.6	153	160.1	162.9	175.2	163.7				161.7	6.4
		158.4	161.4	158.7	153.2	160.2	162.9	175.1	163.9				161.7	6.3
		158.2	161.3	158.8	153.3	160.5	162.9	175	164.1				161.8	6.3
		158.1	161.2	158.9	153.5	160.8	163	174.8	164.4				161.8	6.2
		158	161.1	159	153.6	161.1	163.2	174.6	164.8				161.9	6.2
		157.9	161.1	159.1	153.7	161.5	163.4	174.5	165.2				162.1	6.1
		157.9	161	159.3	153.7	161.9	163.5	174.3	165.5				162.1	6.1
		157.9	160.9	159.5	153.8	162.2	163.8	174.2	165.9				162.3	6.1
		157.9	160.8	159.7	153.8	162.5	164	174.1	166.3				162.4	6.1
		157.8	160.7	160	153.9	162.8	164.1	174	166.6				162.5	6.1
		157.8	160.6	160.2	153.9	163	164.3	174	166.9				162.6	6.1
		157.7	160.5	160.4	153.9	163.1	164.4	174.1	167.2				162.7	6.2
		157.6	160.3	160.5	154	163.2	164.5	174.1	167.4				162.7	6.2
		157.5	160.2	160.5	153.9	163.3	164.5	174	167.6				162.7	6.2
		157.4	160	160.5	153.8	163.3	164.5	173.8	167.7				162.6	6.2
		157.3	159.8	160.4	153.8	163.4	164.5	173.5	167.8				162.6	6.2
		157.2	159.6	160.2	153.6	163.4	164.3	173.1	167.8				162.4	6.2
		157.1	159.3	159.9	153.4	163.6	164.2	172.6	167.7				162.2	6.1
		157	159	159.5	153.2	163.6	164	172.1	167.7				162	6.1
		156.9	158.6	159.1	153	163.7	163.8	171.7	167.6				161.8	6.1
		156.8	158.3	158.6	152.7	163.8	163.5	171.1	167.4				161.5	6
		156.7	157.9	158.1	152.5	163.8	163.2	170.7	167.2				161.3	6
		156.6	157.5	157.5	152.3	163.8	163	170.3	167.1				161	6
		156.5	157.2	157	152.2	163.8	162.7	169.9	166.9				160.8	6
		156.5	156.9	156.5	152.1	163.7	162.4	169.6	166.8				160.6	6
		156.6	156.6	156	152	163.6	162.2	169.4	166.6				160.4	6
		156.6	156.4	155.5	151.9	163.3	161.9	169.2	166.5				160.2	6
		156.7	156.2	155.1	151.9	163.1	161.7	169	166.5				160	6
		157	156.1	154.7	151.8	162.8	161.6	168.8	166.5				159.9	6
		157.2	156.1	154.5	151.8	162.5	161.4	168.7	166.5				159.8	5.9
		157.5	156.1	154.1	151.8	162.1	161.2	168.5	166.5				159.7	5.9
		158	156.3	153.9	151.8	161.8	161.1	168.4	166.6				159.7	5.9
		158.4	156.5	153.8	151.8	161.4	160.9	168.3	166.7				159.7	5.8
		158.9	156.9	153.7	151.9	161.2	160.8	168.2	166.8				159.8	5.7
		159.5	157.3	153.8	152	161	160.6	168.2	167				159.9	5.7
		160.1	157.8	154	152.2	161	160.5	168.2	167.1				160.1	5.6
		160.8	158.4	154.3	152.5	161.2	160.3	168.1	167.3				160.4	5.5
		161.5	159.1	154.7	152.7	161.5	160.1	167.8	167.5				160.6	5.4
		162.2	159.8	155.3	152.9	161.8	159.9	167.5	167.6				160.9	5.2
		163	160.4	155.9	153.2	162.3	159.8	167.1	167.8				161.2	5
		163.7	161.1	156.5	153.4	162.7	159.6	166.7	167.9				161.5	4.9
		164.5	161.6	157.2	153.5	163.1	159.4	166.2	168				161.7	4.8
		165.2	162	157.8	153.7	163.5	159.3	165.7	168				161.9	4.7
		165.9	162.4	158.4	153.8	164	159.1	165.3	168				162.1	4.7
		166.6	162.6	158.9	153.8	164.4	159	164.9	168				162.3	4.7
		167.2	162.7	159.4	153.8	164.8	158.9	164.4	168				162.4	4.8
		167.7	162.8	159.8	153.7	165.2	158.8	164	167.9				162.5	4.8
		168.2	162.8	160.2	153.6	165.5	158.7	163.7	167.8				162.6	4.9
		168.7	162.7	160.5	153.5	165.7	158.6	163.4	167.6				162.6	5
		169.1	162.7	160.7	153.4	165.9	158.6	163.2	167.5				162.6	5.1
		169.4	162.7	160.9	153.2	166.1	158.6	163.1	167.3				162.7	5.2
		169.7	162.7	161	153.1	166.4	158.6	163.1	167.2				162.7	5.3
		169.9	162.7	161.1	153	166.7	158.7	163.2	167				162.8	5.3
		170.1	162.8	161.2	152.9	167	158.8	163.3	166.9				162.9	5.4
		170.3	162.9	161.3	152.9	167.3	159	163.5	166.8				163	5.4
		170.4	162.9	161.4	152.8	167.7	159.2	163.7	166.7				163.1	5.5
		170.6	163	161.4	152.9	167.9	159.5	163.8	166.6				163.2	5.5
		170.7	162.9	161.5	152.9	168.2	159.7	164	166.6				163.3	5.5
		170.7	162.9	161.6	153	168.3	160	164.1	166.5				163.4	5.5
		170.8	162.8	161.6	153.1	168.4	160.3	164.1	166.5				163.5	5.5
		170.8	162.6	161.7	153.2	168.4	160.6	164.2	166.5				163.5	5.4
		170.8	162.4	161.9	153.2	168.4	160.9	164.3	166.5				163.6	5.4
		170.8	162.1	161.9	153.3	168.3	161.2	164.4	166.5				163.6	5.3
		170.7	161.9	162	153.2	168.2	161.4	164.4	166.5				163.5	5.3
		170.6	161.6	161.9	153.2	168	161.6	164.5	166.5				163.5	5.3
		170.3	161.3	161.8	153	167.8	161.8	164.6	166.5				163.4	5.3
		170	161	161.6	152.8	167.6	161.9	164.7	166.5				163.3	5.3
		169.5	160.6	161.3	152.5	167.4	161.9	164.7	166.4				163	5.3
		168.9	160.3	161	152.1	167.2	162	164.7	166.4				162.8	5.3
		168.3	159.9	160.6	151.7	167.1	162	164.7	166.3				162.6	5.4
		167.6	159.5	160.1	151.3	166.9	162	164.8	166.2				162.3	5.4
		166.8	159.2	159.6	150.8	166.8	162	164.8	166.2				162	5.5
		166.1	158.8	159	150.4	166.6	162.1	164.7	166.1				161.7	5.5
		165.3	158.4	158.5	150.1	166.3	162.1	164.7	166				161.4	5.6
		164.6	158.1	157.9	149.9	166.1	162.3	164.6	166				161.2	5.6
		163.9	157.9	157.3	149.8	165.7	162.4	164.6	165.9				160.9	5.6
		163.3	157.7	156.8	149.8	165.3	162.5	164.6	165.9				160.7	5.6
		162.8	157.6	156.4	149.8	164.8	162.7	164.7	165.9				160.6	5.5
		162.4	157.7	156	150	164.3	162.8	164.9	165.9				160.5	5.5
		162.2	157.8	155.7	150.3	163.7	163	165.2	166.1				160.5	5.4
		162	158.1	155.6	150.6	163	163.1	165.6	166.2				160.5	5.4
		161.9	158.4	155.6	151	162.3	163.3	166.2	166.2				160.6	5.3
		161.9	158.8	155.6	151.4	161.6	163.4	166.8	166.3				160.7	5.3
		161.9	159.2	155.8	151.9	161	163.5	167.5	166.4				160.9	5.2
		161.9	159.6	155.9	152.4	160.5	163.6	168.3	166.4				161.1	5.2
		161.9	160.1	156.2	152.9	160.2	163.6	169.1	166.4				161.3	5.2
		161.8	160.5	156.5	153.4	159.9	163.6	169.8	166.3				161.5	5.2
		161.8	161	156.8	153.9	159.8	163.6	170.5	166.3				161.7	5.2
		161.6	161.5	157	154.3	159.6	163.6	171	166.1				161.8	5.2
		161.5	162	157.3	154.8	159.5	163.6	171.4	166				162	5.2
		161.3	162.4	157.5	155.1	159.4	163.6	171.6	165.8				162.1	5.1
		161.1	162.8	157.8	155.5	159.3	163.7	171.7	165.6				162.2	5
		160.9	163.2	158	155.8	159.2	163.7	171.7	165.4				162.2	5
		160.5	163.4	158.4	156.1	159.2	163.8	171.5	165.3				162.3	4.8

## Sheet: Table 3-ThLum-hor
		Subject 1	Subject 2	Subject 3	Subject 4	Subject 5	Subject 6	Subject 7	Subject 8				Grand Mean	Stdev	min	max	rom	std
		161.8	166.7	163.1	158.4	162.8	165.7	175.2	164.7				164.8	4.9	163.3	166.2	2.9	0.8
		161.3	166.4	163.2	158.8	162.4	165.5	175.4	164.6				164.7	5
		160.9	166	163.2	159.1	162.1	165.2	175.5	164.6				164.6	5
		160.5	165.6	163.1	159.4	161.8	165.1	175.5	164.6				164.5	5
		160.1	165.3	163	159.8	161.6	165	175.6	164.6				164.4	5
		159.7	165	162.9	160	161.5	164.9	175.6	164.7				164.3	5
		159.4	164.7	162.8	160.2	161.4	164.9	175.5	164.9				164.2	5
		159.2	164.5	162.6	160.4	161.5	164.9	175.5	165				164.2	5
		159	164.4	162.5	160.6	161.6	165	175.4	165.3				164.2	5
		158.8	164.2	162.4	160.7	161.8	165.2	175.3	165.5				164.2	5
		158.7	164.1	162.3	160.8	162.1	165.4	175.1	165.8				164.3	5
		158.6	164.1	162.3	160.9	162.5	165.6	175	166.1				164.4	4.9
		158.6	164	162.3	161	162.8	165.9	174.9	166.4				164.5	4.9
		158.5	163.9	162.4	161	163.2	166.1	174.8	166.7				164.6	4.9
		158.4	163.8	162.6	161.1	163.5	166.4	174.7	167				164.7	4.9
		158.4	163.8	162.8	161.1	163.8	166.5	174.7	167.3				164.8	4.9
		158.3	163.7	163	161.1	164.1	166.7	174.7	167.5				164.9	4.9
		158.3	163.6	163.2	161.1	164.4	166.9	174.7	167.7				165	4.9
		158.2	163.6	163.4	161	164.6	167	174.7	167.8				165	5
		158.1	163.6	163.6	161	164.8	167	174.7	167.9				165.1	5
		158	163.5	163.7	160.9	165.1	167.1	174.6	167.9				165.1	5
		157.9	163.4	163.7	160.8	165.3	167.1	174.4	167.9				165.1	5
		157.8	163.3	163.6	160.7	165.5	167.1	174.1	167.8				165	4.9
		157.7	163.2	163.5	160.5	165.8	167	173.7	167.7				164.9	4.9
		157.7	163.1	163.3	160.3	166	166.9	173.3	167.5				164.8	4.8
		157.6	162.9	163	160	166.2	166.8	172.9	167.3				164.6	4.8
		157.5	162.7	162.7	159.8	166.4	166.7	172.5	167.1				164.4	4.7
		157.4	162.5	162.4	159.6	166.5	166.5	172.2	166.9				164.3	4.7
		157.4	162.3	162	159.4	166.6	166.4	171.9	166.7				164.1	4.7
		157.3	162.1	161.7	159.2	166.7	166.2	171.6	166.5				163.9	4.7
		157.3	161.9	161.4	159	166.8	166	171.4	166.3				163.8	4.7
		157.4	161.7	161.1	158.9	166.7	165.8	171.2	166.2				163.6	4.6
		157.4	161.6	160.8	158.7	166.7	165.7	171	166.1				163.5	4.6
		157.6	161.5	160.6	158.6	166.6	165.5	170.9	166				163.4	4.6
		157.7	161.5	160.5	158.5	166.5	165.3	170.7	166				163.3	4.5
		158	161.5	160.4	158.4	166.3	165.1	170.6	166.1				163.3	4.4
		158.2	161.6	160.3	158.4	166.1	164.9	170.5	166.1				163.3	4.3
		158.6	161.8	160.2	158.3	165.9	164.7	170.3	166.2				163.3	4.2
		159	162.1	160.2	158.3	165.8	164.4	170.2	166.3				163.3	4.1
		159.4	162.4	160.2	158.3	165.6	164.2	170	166.5				163.3	4
		159.9	162.8	160.4	158.4	165.5	163.9	169.9	166.7				163.4	3.9
		160.5	163.3	160.6	158.5	165.5	163.6	169.6	166.9				163.6	3.7
		161.1	163.9	160.9	158.6	165.6	163.4	169.3	167.2				163.8	3.5
		161.8	164.5	161.4	158.8	165.8	163.1	168.9	167.4				164	3.3
		162.6	165	161.8	159	166.1	162.8	168.4	167.7				164.2	3.2
		163.3	165.6	162.4	159.2	166.4	162.5	167.8	168				164.4	3.1
		164	166	162.9	159.3	166.7	162.2	167.2	168.2				164.6	3
		164.8	166.4	163.4	159.5	167	162	166.5	168.4				164.8	3
		165.5	166.7	164	159.6	167.3	161.7	165.9	168.6				164.9	3
		166.3	166.9	164.5	159.6	167.6	161.5	165.4	168.7				165.1	3.1
		167	167	164.9	159.6	167.9	161.3	164.8	168.9				165.2	3.3
		167.6	167	165.3	159.6	168.1	161.1	164.3	169				165.3	3.4
		168.3	166.9	165.7	159.5	168.3	160.9	163.9	169.1				165.3	3.6
		168.9	166.8	165.9	159.4	168.5	160.8	163.5	169.2				165.4	3.8
		169.4	166.7	166.1	159.2	168.5	160.7	163.1	169.2				165.4	3.9
		169.9	166.6	166.3	159.1	168.6	160.6	162.9	169.2				165.4	4.1
		170.4	166.5	166.4	159	168.7	160.6	162.7	169.2				165.4	4.2
		170.8	166.4	166.4	158.9	168.8	160.6	162.6	169.2				165.5	4.3
		171.1	166.4	166.5	158.8	168.9	160.7	162.7	169.2				165.5	4.4
		171.3	166.4	166.5	158.7	169	160.8	162.8	169.1				165.6	4.4
		171.5	166.4	166.6	158.6	169.2	161	162.9	169.1				165.7	4.5
		171.6	166.5	166.6	158.6	169.4	161.2	163.1	169.1				165.8	4.5
		171.7	166.5	166.6	158.6	169.6	161.5	163.3	169.1				165.9	4.4
		171.7	166.4	166.7	158.6	169.8	161.7	163.4	169				165.9	4.4
		171.6	166.4	166.8	158.6	169.9	162.1	163.6	169				166	4.3
		171.6	166.3	166.8	158.7	170	162.4	163.7	168.9				166.1	4.3
		171.5	166.1	166.9	158.7	170.1	162.7	163.9	168.9				166.1	4.2
		171.4	165.9	167	158.8	170.2	163	164.1	168.8				166.2	4.1
		171.2	165.7	167.1	158.7	170.3	163.4	164.2	168.8				166.2	4.1
		171	165.4	167.2	158.7	170.3	163.7	164.4	168.7				166.2	4
		170.7	165.2	167.2	158.6	170.3	163.9	164.6	168.6				166.1	4
		170.4	164.9	167.1	158.4	170.3	164.2	164.8	168.5				166.1	3.9
		170	164.6	166.9	158.2	170.3	164.4	165.1	168.4				166	3.9
		169.6	164.3	166.7	157.8	170.2	164.6	165.3	168.3				165.9	3.9
		169.2	164.1	166.5	157.5	170.2	164.8	165.5	168.2				165.8	4
		168.6	163.8	166.2	157.1	170.2	164.9	165.7	168.1				165.6	4
		168.1	163.5	165.8	156.6	170.1	165	166	168				165.4	4.1
		167.5	163.2	165.4	156.2	170	165.1	166.2	167.9				165.2	4.2
		166.9	163	165	155.8	169.9	165.1	166.4	167.8				165	4.2
		166.3	162.7	164.6	155.4	169.8	165.2	166.5	167.7				164.8	4.3
		165.7	162.5	164.1	155.1	169.6	165.3	166.7	167.6				164.6	4.4
		165.2	162.4	163.7	154.9	169.3	165.3	166.8	167.5				164.4	4.4
		164.7	162.2	163.3	154.8	169	165.3	167	167.4				164.2	4.4
		164.2	162.2	162.9	154.8	168.7	165.3	167.2	167.4				164.1	4.4
		163.8	162.2	162.6	154.9	168.2	165.2	167.4	167.3				164	4.3
		163.6	162.4	162.4	155.1	167.6	165.2	167.8	167.3				163.9	4.2
		163.4	162.6	162.2	155.4	167	165.1	168.2	167.3				163.9	4.1
		163.2	162.8	162.2	155.7	166.4	165	168.7	167.3				163.9	4
		163.1	163.1	162.2	156.1	165.7	164.9	169.3	167.3				164	4
		163.1	163.5	162.3	156.6	165.2	164.8	169.9	167.3				164.1	3.9
		163	163.9	162.4	157.1	164.6	164.7	170.7	167.2				164.2	3.9
		163	164.3	162.5	157.7	164.2	164.6	171.4	167.2				164.4	3.9
		162.9	164.8	162.7	158.2	163.8	164.6	172.1	167.2				164.5	4
		162.9	165.2	162.9	158.7	163.5	164.5	172.7	167.1				164.7	4
		162.7	165.6	163	159.2	163.2	164.5	173.1	167				164.8	4.1
		162.6	166	163.1	159.7	163	164.4	173.4	166.9				164.9	4.1
		162.4	166.4	163.1	160.1	162.7	164.4	173.5	166.9				164.9	4.1
		162.2	166.7	163.2	160.5	162.4	164.4	173.4	166.8				165	4.1
		161.9	167	163.2	160.9	162.1	164.4	173.2	166.7				164.9	4
		161.6	167.2	163.2	161.2	161.8	164.4	172.9	166.7				164.9	4

## Sheet: Table 3-LumS-sag
		Subject 1	Subject 2	Subject 3	Subject 4	Subject 5	Subject 6	Subject 7	Subject 8				Grand Mean	Stdev	min	max	rom	std
		165.9	168.5	164.8	174.7	169.4	162.4	163.8	166.9				167.1	3.9	166.8	170	3.2	0.9
		166.2	168.7	164.9	174.7	169.6	162.3	164.1	166.9				167.2	3.9
		166.4	168.9	165.1	174.7	169.7	162.3	164.4	166.9				167.3	3.8
		166.7	169.1	165.4	174.8	169.9	162.2	164.7	167				167.5	3.8
		167	169.2	165.6	174.9	170.2	162.1	165	167.1				167.6	3.9
		167.3	169.4	165.9	175	170.5	162	165.2	167.2				167.8	3.9
		167.6	169.5	166.2	175.1	170.8	162	165.4	167.4				168	3.9
		167.9	169.6	166.6	175.1	171.1	161.9	165.5	167.6				168.2	3.9
		168.3	169.8	167	175.2	171.4	161.8	165.6	167.9				168.4	4
		168.6	169.9	167.3	175.3	171.7	161.7	165.7	168.2				168.6	4
		168.9	170.1	167.7	175.4	172	161.7	165.7	168.4				168.7	4.1
		169.3	170.3	168.1	175.4	172.2	161.6	165.6	168.7				168.9	4.1
		169.6	170.5	168.5	175.4	172.4	161.5	165.5	169				169.1	4.2
		170	170.7	168.9	175.4	172.7	161.4	165.4	169.2				169.2	4.3
		170.3	170.9	169.3	175.3	173	161.3	165.4	169.4				169.4	4.3
		170.6	171.1	169.7	175.1	173.2	161.2	165.3	169.6				169.5	4.4
		170.9	171.3	170.1	175	173.5	161.2	165.3	169.7				169.6	4.4
		171.1	171.5	170.4	174.7	173.7	161.1	165.3	169.8				169.7	4.5
		171.3	171.6	170.6	174.5	174	161.1	165.3	169.8				169.8	4.5
		171.4	171.7	170.8	174.3	174.3	161.1	165.4	169.8				169.9	4.5
		171.5	171.9	170.9	173.9	174.5	161.2	165.5	169.7				169.9	4.5
		171.4	171.9	170.9	173.7	174.7	161.2	165.7	169.7				169.9	4.4
		171.4	172	170.8	173.5	175	161.3	165.9	169.7				170	4.4
		171.3	172	170.7	173.3	175.2	161.3	166.1	169.6				169.9	4.4
		171.2	171.9	170.5	173.1	175.4	161.5	166.4	169.6				170	4.3
		171	171.8	170.2	173	175.5	161.5	166.7	169.5				169.9	4.3
		170.8	171.7	169.9	172.9	175.6	161.6	166.9	169.5				169.9	4.2
		170.7	171.5	169.5	172.8	175.6	161.7	167.1	169.4				169.8	4.1
		170.5	171.3	169.1	172.7	175.5	161.8	167.3	169.3				169.7	4
		170.2	171.1	168.6	172.7	175.4	161.9	167.4	169.2				169.6	4
		170.1	170.9	168.1	172.6	175.1	162.1	167.5	169.2				169.5	3.9
		170	170.8	167.6	172.6	174.9	162.2	167.6	169.1				169.4	3.8
		169.9	170.7	167.1	172.7	174.6	162.3	167.8	169.1				169.3	3.7
		169.9	170.6	166.7	172.7	174.3	162.3	167.9	169.1				169.2	3.7
		169.9	170.6	166.3	172.8	174	162.4	167.9	169.1				169.1	3.7
		169.9	170.6	166.1	172.9	173.7	162.4	167.9	169.1				169.1	3.7
		169.9	170.6	166	173	173.5	162.4	167.8	169.1				169	3.7
		170	170.6	166	173.1	173.3	162.3	168	169.1				169.1	3.7
		169.9	170.7	166	173.1	173.1	162.3	168.1	169.1				169	3.6
		169.9	170.7	166.1	173.1	173	162.2	168.3	169.1				169.1	3.6
		169.9	170.7	166.4	173.1	173	162.2	168.5	169.1				169.1	3.6
		169.8	170.7	166.5	173	172.9	162.2	168.7	169.2				169.1	3.5
		169.7	170.7	166.6	173.1	172.9	162.2	169.1	169.2				169.2	3.5
		169.5	170.6	166.7	173.1	172.9	162.2	169.2	169.2				169.2	3.5
		169.4	170.5	166.7	173.1	172.9	162.2	169	169.1				169.1	3.5
		169.2	170.5	166.7	173.1	172.9	162.1	168.9	169				169.1	3.5
		169.1	170.4	166.6	173.1	172.9	162.1	168.7	168.9				169	3.5
		168.9	170.4	166.6	173.1	172.9	162.1	168.5	168.9				168.9	3.5
		168.9	170.4	166.5	173	172.8	162	168.3	168.8				168.8	3.5
		168.8	170.4	166.6	172.9	172.8	162	168	168.7				168.8	3.5
		168.8	170.4	166.6	172.9	172.8	162	167.7	168.6				168.7	3.5
		168.8	170.4	166.6	172.8	172.8	162	167.4	168.5				168.7	3.5
		168.8	170.5	166.7	172.9	172.7	162	167	168.4				168.6	3.6
		168.9	170.5	166.7	173	172.7	162.1	166.8	168.2				168.6	3.6
		168.9	170.6	166.7	173.1	172.8	162.2	166.7	168.1				168.6	3.6
		169	170.6	166.8	173.3	172.8	162.3	166.6	168				168.7	3.6
		169.2	170.7	166.8	173.4	172.9	162.5	166.5	168				168.8	3.6
		169.4	170.7	166.9	173.6	173	162.6	166.4	168				168.8	3.6
		169.5	170.8	167	173.8	173.1	162.8	166.4	168.1				168.9	3.7
		169.8	170.9	167.1	174	173.1	163.1	166.1	168.1				169	3.7
		170	170.9	167.1	174.2	173.2	163.3	165.8	168.2				169.1	3.7
		170.1	171	167.3	174.4	173.2	163.6	165.4	168.4				169.2	3.7
		170.3	171	167.4	174.7	173.1	163.8	164.9	168.4				169.2	3.8
		170.4	171	167.5	174.9	173	164.1	164.3	168.5				169.2	3.9
		170.5	171	167.5	175.1	172.9	164.3	163.7	168.6				169.2	4
		170.5	171	167.6	175.2	172.8	164.6	163.2	168.7				169.2	4
		170.4	170.9	167.6	175.4	172.7	164.8	162.8	168.7				169.2	4.1
		170.3	170.8	167.6	175.5	172.5	165	162.6	168.7				169.1	4.1
		170.2	170.6	167.5	175.6	172.3	165.3	162.7	168.7				169.1	4
		170	170.5	167.5	175.7	172.1	165.5	162.9	168.7				169.1	4
		169.9	170.3	167.4	175.7	171.9	165.6	163.1	168.8				169.1	3.9
		169.7	170.1	167.3	175.7	171.7	165.6	163.1	168.8				169	3.8
		169.5	169.9	167.1	175.6	171.5	165.7	163.1	168.8				168.9	3.8
		169.3	169.8	166.9	175.7	171.2	165.7	162.9	168.9				168.8	3.8
		169.1	169.6	166.7	175.6	171	165.7	162.6	168.9				168.7	3.9
		168.8	169.4	166.4	175.6	170.7	165.7	162.4	168.9				168.5	3.9
		168.6	169.3	166	175.7	170.4	165.7	162.5	168.8				168.4	3.9
		168.4	169.2	165.6	175.8	170.1	165.7	162.6	168.7				168.3	3.9
		168.1	169.2	165.2	175.9	169.7	165.7	162.7	168.7				168.2	3.9
		167.9	169.2	164.9	176.1	169.4	165.8	162.9	168.6				168.1	4
		167.6	169.2	164.5	176.1	169	165.7	163.1	168.5				168	4
		167.4	169.3	164.1	176.1	168.7	165.8	163.5	168.4				167.9	3.9
		167.3	169.3	163.8	176.1	168.3	165.8	163.8	168.4				167.9	3.9
		167.1	169.4	163.6	176	167.8	165.8	164.1	168.4				167.8	3.9
		166.9	169.3	163.5	175.9	167.3	165.7	164.3	168.4				167.7	3.9
		166.7	169.2	163.3	175.7	166.9	165.6	164.5	168.3				167.5	3.8
		166.3	169	163.3	175.6	166.4	165.5	164.7	168.3				167.4	3.8
		166	168.8	163.5	175.5	165.9	165.4	164.7	168.3				167.3	3.8
		165.6	168.5	163.7	175.6	165.6	165.2	164.7	168.3				167.2	3.8
		165.3	168.2	163.9	175.6	165.4	165	164.7	168.3				167.1	3.8
		164.9	168	164.2	175.6	165.2	164.8	164.7	168.3				167	3.8
		164.6	167.8	164.4	175.8	165.1	164.6	164.8	168.2				166.9	3.9
		164.5	167.6	164.6	175.9	164.9	164.4	164.8	168.2				166.9	3.9
		164.6	167.6	164.7	176	164.7	164.2	164.7	168.1				166.8	4
		164.8	167.6	164.8	176.1	164.5	164	164.4	168.1				166.8	4.1
		165	167.7	164.9	176.1	164.3	163.7	164.4	168.1				166.8	4.1
		165.2	167.8	164.9	176.1	164.2	163.5	164.5	168.1				166.8	4.1
		165.5	168	164.9	176.1	164.1	163.2	164.5	168.1				166.8	4.1
		165.9	168.2	164.9	176	164.1	162.9	164.6	168				166.8	4.1
		166.1	168.5	164.8	175.8	164.2	162.6	165.3	168				166.9	4.1

## Sheet: Table 3-LumS-hor
		Subject 1	Subject 2	Subject 3	Subject 4	Subject 5	Subject 6	Subject 7	Subject 8				Grand Mean	Stdev	min	max	rom	std
		158.3	156.8	152.1	154.1	164.2	149.7	165.8	155.4				157.1	5.6	153.3	162.3	9	2.7
		158.9	157.4	153	154.5	165	149.6	166	155.4				157.5	5.7
		159.4	157.9	154	154.9	165.7	149.6	166.1	155.6				157.9	5.7
		160	158.5	154.9	155.2	166.5	149.5	166.2	155.7				158.3	5.8
		160.5	158.9	155.9	155.6	167.2	149.5	166.4	155.9				158.7	5.9
		161.1	159.4	156.8	156	168	149.5	166.5	156.2				159.2	6
		161.7	159.9	157.8	156.4	168.8	149.4	166.5	156.5				159.6	6.1
		162.2	160.3	158.7	156.7	169.5	149.4	166.4	156.8				160	6.2
		162.8	160.7	159.6	156.9	170.1	149.4	166.4	157.2				160.4	6.3
		163.3	161	160.4	157.2	170.7	149.4	166.3	157.7				160.8	6.4
		163.8	161.4	161.2	157.4	171.2	149.5	166.2	158.2				161.1	6.5
		164.3	161.7	161.9	157.5	171.6	149.5	166	158.6				161.4	6.5
		164.7	162	162.6	157.6	171.9	149.5	165.9	159				161.7	6.6
		165	162.2	163.2	157.6	172.2	149.5	165.9	159.4				161.9	6.7
		165.3	162.4	163.7	157.5	172.5	149.5	165.9	159.7				162.1	6.8
		165.6	162.5	164.1	157.4	172.7	149.5	165.9	159.9				162.2	6.9
		165.6	162.5	164.4	157.2	172.8	149.5	166	160.1				162.3	6.9
		165.6	162.4	164.6	157	172.9	149.4	166.1	160.1				162.3	7
		165.5	162.3	164.5	156.6	172.9	149.4	166.4	160.1				162.2	7.1
		165.2	162	164.4	156.2	172.8	149.4	166.7	160				162.1	7.1
		164.8	161.7	164.1	155.7	172.7	149.3	167	159.9				161.9	7.1
		164.3	161.3	163.6	155.2	172.4	149.2	167.4	159.6				161.6	7.2
		163.7	160.8	163	154.7	172.1	149.1	167.8	159.3				161.3	7.2
		163	160.2	162.3	154.2	171.7	149	168.3	159				161	7.3
		162.2	159.5	161.5	153.6	171.3	148.8	168.8	158.5				160.5	7.4
		161.3	158.8	160.5	153.1	170.8	148.7	169.2	158.1				160.1	7.4
		160.4	158	159.5	152.6	170.2	148.4	169.6	157.5				159.5	7.5
		159.4	157.1	158.4	152.1	169.5	148.2	170	157				159	7.6
		158.5	156.3	157.3	151.7	168.8	148	170.3	156.5				158.4	7.7
		157.6	155.5	156.2	151.3	168	147.8	170.5	156				157.9	7.7
		156.7	154.7	155	150.9	167.2	147.6	170.7	155.5				157.3	7.8
		155.9	153.9	153.8	150.6	166.3	147.4	170.8	155.1				156.7	7.9
		155.2	153.3	152.7	150.2	165.3	147.2	170.8	154.7				156.2	7.9
		154.6	152.7	151.6	150	164.4	147	170.8	154.5				155.7	7.9
		154.2	152.3	150.7	149.8	163.4	146.9	170.8	154.3				155.3	7.9
		153.8	152	149.8	149.7	162.5	146.7	170.7	154.1				154.9	7.9
		153.7	151.8	149.2	149.6	161.7	146.6	170.5	154.1				154.7	7.8
		153.6	151.7	148.7	149.6	160.9	146.4	170.7	154.1				154.5	7.9
		153.7	151.8	148.4	149.6	160.3	146.3	170.8	154.1				154.4	7.9
		153.9	152	148.2	149.8	159.9	146.2	171	154.2				154.4	7.9
		154.1	152.3	148.3	150	159.6	146.1	171.3	154.3				154.5	8
		154.5	152.8	148.5	150.2	159.6	146	171.4	154.5				154.7	7.9
		154.8	153.3	148.9	150.6	159.8	146	171.7	154.7				155	8
		155.2	153.8	149.4	150.9	160.2	145.9	171.7	154.9				155.3	7.9
		155.6	154.4	149.9	151.3	160.7	145.9	171.4	155				155.5	7.8
		156.1	155	150.4	151.7	161.3	145.9	171	155.2				155.8	7.6
		156.5	155.7	151	152	162	145.9	170.6	155.3				156.1	7.5
		157	156.3	151.7	152.4	162.7	145.9	170	155.5				156.4	7.3
		157.4	156.9	152.3	152.7	163.4	145.9	169.3	155.6				156.7	7.1
		157.9	157.5	153	153	164.2	145.9	168.6	155.8				157	7
		158.4	158	153.6	153.3	164.9	146	167.9	155.9				157.3	6.9
		158.9	158.4	154.2	153.6	165.6	146	167.2	156				157.5	6.8
		159.3	158.8	154.8	153.9	166.3	146.2	166.3	156				157.7	6.7
		159.8	159.1	155.4	154.1	167	146.3	165.7	156.1				157.9	6.6
		160.3	159.4	155.9	154.3	167.7	146.5	165.3	156.1				158.2	6.6
		160.8	159.7	156.4	154.5	168.4	146.8	164.9	156.1				158.5	6.6
		161.3	159.9	156.9	154.7	169.1	147	164.5	156.1				158.7	6.7
		161.8	160.1	157.3	154.8	169.7	147.4	164.2	156.2				158.9	6.7
		162.3	160.3	157.7	154.9	170.3	147.8	164	156.3				159.2	6.7
		162.8	160.4	158.1	154.9	170.8	148.2	163.7	156.4				159.4	6.7
		163.3	160.5	158.4	155	171.2	148.7	163.3	156.5				159.6	6.7
		163.7	160.6	158.7	155	171.5	149.1	163.1	156.7				159.8	6.7
		164.1	160.6	159	155	171.7	149.6	162.8	156.8				160	6.6
		164.3	160.5	159.2	155	171.8	150.1	162.5	156.9				160	6.5
		164.5	160.4	159.4	155	171.9	150.5	162.2	157				160.1	6.5
		164.5	160.1	159.5	154.9	171.8	150.9	162.1	157.1				160.1	6.3
		164.4	159.8	159.5	154.7	171.6	151.3	162	157.1				160.1	6.2
		164.2	159.4	159.4	154.5	171.4	151.6	162.2	157.1				160	6.1
		163.9	159	159.2	154.3	171.1	151.9	162.7	157.1				159.9	6
		163.5	158.5	158.9	153.9	170.8	152.2	163.3	157				159.8	6
		163	157.9	158.6	153.5	170.4	152.3	163.8	157				159.6	5.9
		162.4	157.3	158.1	153.1	169.9	152.4	164.1	156.9				159.3	5.9
		161.6	156.7	157.5	152.6	169.4	152.3	164.4	156.7				158.9	5.9
		160.8	156	156.9	152.1	168.9	152.2	164.5	156.6				158.5	5.9
		159.9	155.4	156.1	151.6	168.3	152	164.6	156.4				158	5.9
		158.8	154.7	155.2	151	167.7	151.7	164.6	156.2				157.5	5.9
		157.8	154	154.3	150.5	167.1	151.4	164.8	156				157	6
		156.7	153.4	153.3	150.1	166.4	151.1	165.1	155.8				156.5	6.1
		155.6	152.8	152.3	149.8	165.7	150.8	165.3	155.5				156	6.2
		154.6	152.3	151.3	149.5	164.9	150.4	165.5	155.3				155.5	6.3
		153.6	151.8	150.5	149.3	164	150.1	165.7	155.1				155	6.4
		152.8	151.4	149.7	149.2	163.1	149.9	165.8	155				154.6	6.4
		152.1	151.1	149	149.1	162.2	149.6	165.9	154.9				154.2	6.4
		151.6	150.9	148.6	149.2	161.1	149.4	165.9	154.9				154	6.3
		151.2	150.8	148.2	149.2	160.1	149.2	165.9	154.9				153.7	6.3
		150.9	150.7	148.1	149.3	158.9	149	165.9	154.9				153.5	6.2
		150.7	150.7	148.1	149.5	157.8	148.9	165.9	155				153.3	6.1
		150.6	150.7	148.3	149.9	156.8	148.8	166	155.1				153.3	5.9
		150.6	150.8	148.7	150.2	156	148.7	166.2	155.2				153.3	5.9
		150.7	150.9	149.2	150.6	155.3	148.6	166.4	155.3				153.4	5.8
		150.9	151.1	149.7	151.1	154.8	148.5	166.6	155.3				153.5	5.8
		151.2	151.4	150.3	151.6	154.4	148.5	166.8	155.4				153.7	5.7
		151.6	151.7	150.9	152.1	154.2	148.4	166.9	155.5				153.9	5.7
		152.2	152.1	151.5	152.7	154.1	148.4	166.9	155.5				154.2	5.5
		152.8	152.6	152.1	153.2	154.1	148.4	166.7	155.6				154.4	5.4
		153.5	153.1	152.7	153.8	154.3	148.3	166.8	155.6				154.8	5.3
		154.2	153.7	153.3	154.3	154.6	148.3	166.8	155.6				155.1	5.2
		155	154.4	153.9	154.8	155.2	148.3	166.7	155.7				155.5	5.1
		155.8	155	154.5	155.3	155.8	148.2	166.8	155.7				155.9	5.1
		156.6	155.7	155	155.6	156.6	148.1	167.3	155.8				156.3	5.2

## Sheet: Table 3-SPel-sag
		Subject 1	Subject 2	Subject 3	Subject 4	Subject 5	Subject 6	Subject 7	Subject 8				Grand Mean	Stdev	min	max	rom	std
		19.3	20.1	24.4	20.8	10.5	28.1	-10.3	21.7				16.8	12.1	11.8	20.3	8.5	2.8
		18.9	19.7	23.8	20.6	9.7	28.1	-10.6	21.7				16.5	12.1
		18.4	19.3	23.1	20.3	8.8	28.1	-10.9	21.6				16.1	12.2
		18	19	22.4	20	8	28.2	-11.2	21.5				15.7	12.3
		17.6	18.6	21.7	19.6	7.1	28.1	-11.4	21.4				15.3	12.3
		17.2	18.3	21	19.3	6.2	28.1	-11.6	21.2				15	12.3
		16.7	18	20.2	19	5.3	28	-11.8	21				14.6	12.4
		16.3	17.7	19.5	18.7	4.5	28	-12.1	20.7				14.2	12.4
		15.8	17.4	18.8	18.4	3.7	27.9	-12.3	20.3				13.8	12.5
		15.4	17.1	18	18.2	3	27.8	-12.4	19.9				13.4	12.5
		15	16.8	17.4	17.9	2.4	27.7	-12.6	19.5				13	12.5
		14.6	16.5	16.7	17.7	1.9	27.6	-12.8	19.1				12.7	12.5
		14.3	16.3	16	17.6	1.6	27.4	-12.9	18.7				12.4	12.4
		14	16.1	15.5	17.5	1.4	27.3	-13	18.4				12.2	12.4
		13.7	15.9	15	17.5	1.3	27.2	-13	18.2				12	12.3
		13.5	15.8	14.6	17.5	1.4	27	-13	18				11.9	12.3
		13.4	15.8	14.3	17.6	1.6	27	-13	17.9				11.8	12.2
		13.4	15.8	14.2	17.8	1.7	26.9	-12.8	17.8				11.9	12.1
		13.5	15.9	14.1	18	2	26.8	-12.6	17.8				11.9	12
		13.7	16.1	14.2	18.3	2.3	26.8	-12.3	17.9				12.1	12
		14	16.3	14.5	18.7	2.7	26.9	-11.8	18				12.4	11.9
		14.4	16.6	14.9	19.1	3.1	27	-11.3	18.2				12.8	11.8
		15	17	15.4	19.5	3.6	27.1	-10.7	18.5				13.2	11.6
		15.6	17.5	16	19.9	4.2	27.3	-10	18.8				13.7	11.5
		16.2	18	16.7	20.3	4.8	27.5	-9.3	19.1				14.2	11.4
		16.9	18.6	17.5	20.7	5.5	27.7	-8.6	19.5				14.7	11.2
		17.7	19.2	18.5	21.1	6.2	27.9	-7.9	19.9				15.3	11.1
		18.5	19.9	19.4	21.4	7	28.1	-7.2	20.3				15.9	11
		19.2	20.6	20.4	21.6	7.8	28.4	-6.6	20.8				16.5	10.9
		20	21.3	21.5	21.9	8.6	28.7	-6.1	21.2				17.1	10.9
		20.7	21.9	22.6	22.2	9.5	28.8	-5.6	21.6				17.7	10.8
		21.3	22.5	23.7	22.4	10.4	29.1	-5.2	21.9				18.3	10.8
		21.9	23.1	24.6	22.7	11.3	29.2	-4.9	22.1				18.8	10.8
		22.4	23.5	25.6	22.9	12.2	29.4	-4.6	22.3				19.2	10.8
		22.7	23.8	26.4	23.1	13.1	29.6	-4.5	22.5				19.6	10.8
		22.9	24.1	27.2	23.2	13.9	29.7	-4.5	22.6				19.9	10.9
		23	24.2	27.7	23.3	14.6	29.9	-4.6	22.6				20.1	10.9
		23	24.2	28.1	23.3	15.2	30	-4.7	22.6				20.2	11
		23	24.1	28.3	23.3	15.7	30.2	-4.9	22.5				20.3	11
		22.9	24	28.3	23.1	16.1	30.4	-5.2	22.5				20.3	11.1
		22.7	23.7	28.2	22.9	16.3	30.5	-5.4	22.3				20.2	11.2
		22.5	23.4	28	22.7	16.3	30.6	-5.7	22.2				20	11.2
		22.3	23	27.6	22.5	16.1	30.8	-6	22				19.8	11.3
		22	22.6	27.2	22.2	15.8	30.8	-6.4	21.9				19.5	11.3
		21.8	22.2	26.8	21.9	15.4	30.9	-7	21.8				19.2	11.5
		21.5	21.7	26.4	21.7	14.8	31	-7.5	21.7				18.9	11.6
		21.2	21.3	25.9	21.3	14.3	31	-8.1	21.6				18.6	11.8
		20.9	20.8	25.4	21.1	13.7	31	-8.7	21.5				18.2	11.9
		20.5	20.4	24.9	20.8	13.2	31	-9.3	21.4				17.9	12
		20.2	20	24.4	20.6	12.6	31	-9.9	21.3				17.5	12.2
		19.8	19.6	23.9	20.4	12.1	31	-10.5	21.2				17.2	12.3
		19.3	19.3	23.3	20.2	11.6	31	-11.2	21.2				16.8	12.5
		19	19	22.8	20	11	30.9	-11.9	21.2				16.5	12.7
		18.5	18.7	22.3	19.8	10.4	30.8	-12.5	21.1				16.1	12.9
		18.1	18.5	21.7	19.7	9.7	30.7	-13	21.1				15.8	13
		17.6	18.3	21.2	19.5	9	30.5	-13.4	21.1				15.5	13.1
		17.1	18.1	20.7	19.5	8.2	30.3	-14	21				15.1	13.2
		16.6	18	20.2	19.4	7.4	30	-14.4	20.9				14.8	13.3
		16	17.8	19.7	19.4	6.6	29.7	-14.7	20.7				14.4	13.4
		15.4	17.6	19.3	19.3	5.8	29.3	-15	20.6				14	13.4
		14.9	17.5	18.9	19.3	5.1	28.9	-15.3	20.4				13.7	13.4
		14.4	17.4	18.5	19.3	4.4	28.5	-15.5	20.2				13.4	13.5
		14	17.3	18.1	19.2	3.8	28.1	-15.7	20				13.1	13.5
		13.7	17.3	17.7	19.3	3.4	27.6	-15.8	19.8				12.9	13.4
		13.5	17.4	17.5	19.4	3.1	27.2	-15.9	19.6				12.7	13.4
		13.3	17.5	17.3	19.5	2.8	26.8	-15.8	19.4				12.6	13.3
		13.3	17.7	17.2	19.6	2.8	26.4	-15.6	19.3				12.6	13.2
		13.4	18	17.1	19.8	2.8	26	-15.2	19.2				12.6	13.1
		13.6	18.3	17.2	20.1	2.9	25.7	-14.5	19.2				12.8	12.8
		13.8	18.6	17.3	20.4	3.2	25.4	-13.8	19.2				13	12.6
		14.1	19	17.6	20.8	3.5	25.1	-13	19.3				13.3	12.4
		14.6	19.5	17.9	21.1	3.9	24.9	-12.4	19.4				13.6	12.2
		15.1	20	18.4	21.6	4.3	24.8	-11.7	19.6				14	12.1
		15.7	20.4	19	22	4.8	24.7	-11.2	19.8				14.4	11.9
		16.4	21	19.7	22.4	5.4	24.7	-10.6	20				14.9	11.8
		17.2	21.5	20.4	22.8	6	24.8	-10	20.3				15.4	11.7
		18.1	22	21.3	23.1	6.8	24.9	-9.1	20.6				16	11.6
		19	22.5	22.2	23.4	7.5	25.1	-8.3	20.9				16.5	11.4
		19.9	22.9	23.1	23.6	8.3	25.3	-7.4	21.2				17.1	11.2
		20.7	23.3	23.9	23.7	9.2	25.6	-6.6	21.4				17.7	11
		21.5	23.6	24.6	23.8	10.1	25.8	-5.8	21.6				18.2	10.8
		22.1	23.8	25.2	23.8	11.1	26.1	-4.8	21.8				18.6	10.6
		22.6	23.9	25.7	23.8	12.1	26.4	-4	21.9				19.1	10.3
		22.9	24	26	23.7	13.1	26.7	-3.3	21.9				19.4	10.1
		23.2	24	26.2	23.6	14.1	26.9	-2.8	22				19.7	9.9
		23.4	24	26.2	23.6	15.1	27.2	-2.4	21.9				19.9	9.7
		23.5	24	26.2	23.3	16	27.4	-2.1	21.9				20	9.6
		23.6	24	26	23.1	16.8	27.6	-2.2	21.8				20.1	9.6
		23.6	23.9	25.7	22.7	17.5	27.7	-2.6	21.7				20	9.6
		23.7	23.9	25.5	22.4	18.1	27.9	-3.1	21.6				20	9.8
		23.6	23.8	25.2	22.2	18.5	28	-3.6	21.6				19.9	9.9
		23.5	23.6	24.8	21.8	18.9	28.1	-4.2	21.5				19.8	10
		23.4	23.4	24.5	21.4	19.3	28.1	-4.8	21.5				19.6	10.2
		23.2	23.2	24.1	21	19.4	28.2	-5.5	21.4				19.4	10.4
		22.8	22.8	23.7	20.6	19.5	28.3	-6.3	21.4				19.1	10.6
		22.5	22.5	23.3	20.2	19.4	28.4	-6.9	21.4				18.9	10.8
		22	22.1	22.9	19.9	19.1	28.4	-7.4	21.4				18.6	10.9
		21.6	21.6	22.5	19.5	18.7	28.5	-8	21.4				18.2	11
		21.1	21.2	22.1	19.2	18.1	28.6	-8.5	21.3				17.9	11.1
		20.6	20.7	21.8	19.1	17.3	28.7	-8.5	21.4				17.6	11.1

## Sheet: Table 3-SPel-hor
		Subject 1	Subject 2	Subject 3	Subject 4	Subject 5	Subject 6	Subject 7	Subject 8				Grand Mean	Stdev	min	max	rom	std
		4.2	-9.9	-9.8	-1.2	-4.3	2.6	-8.4	-1.8				-3.6	5.5	-7	0.4	7.4	2.7
		3.7	-9.1	-9	-0.9	-3.8	3	-7.6	-1.5				-3.2	5.1
		3.2	-8.4	-8.3	-0.6	-3.5	3.4	-6.9	-1.3				-2.8	4.8
		2.8	-7.7	-7.7	-0.3	-3.2	3.7	-6.2	-1.1				-2.5	4.5
		2.3	-7.1	-7	0	-2.9	4.1	-5.6	-0.9				-2.1	4.2
		1.9	-6.5	-6.4	0.3	-2.7	4.4	-5	-0.8				-1.9	4
		1.5	-6.1	-5.7	0.6	-2.4	4.7	-4.5	-0.7				-1.6	3.8
		1.1	-5.7	-5.2	0.9	-2.2	5.1	-4.1	-0.6				-1.3	3.7
		0.8	-5.3	-4.7	1.3	-2	5.4	-3.7	-0.6				-1.1	3.6
		0.5	-5	-4.3	1.6	-1.9	5.7	-3.3	-0.5				-0.9	3.5
		0.2	-4.7	-3.9	2	-1.8	6	-3	-0.4				-0.7	3.5
		-0.1	-4.4	-3.7	2.3	-1.7	6.3	-2.8	-0.3				-0.6	3.5
		-0.3	-4.3	-3.5	2.7	-1.7	6.6	-2.6	-0.2				-0.4	3.6
		-0.5	-4.1	-3.4	3	-1.6	6.8	-2.4	-0.1				-0.3	3.6
		-0.7	-4	-3.3	3.4	-1.6	7.1	-2.3	0				-0.2	3.7
		-0.8	-3.9	-3.3	3.7	-1.6	7.4	-2.1	0				-0.1	3.8
		-0.9	-3.8	-3.2	4	-1.5	7.6	-1.9	0.1				0	3.9
		-1.1	-3.8	-3.2	4.3	-1.5	7.8	-1.7	0.1				0.1	4
		-1.2	-3.8	-3.2	4.6	-1.5	7.9	-1.4	0.1				0.2	4
		-1.2	-3.7	-3.2	4.9	-1.5	7.9	-1.1	0.1				0.3	4
		-1.3	-3.7	-3.1	5.1	-1.5	7.9	-0.9	0				0.3	4.1
		-1.3	-3.7	-3.1	5.3	-1.6	7.9	-0.6	-0.1				0.4	4.1
		-1.3	-3.6	-3.1	5.5	-1.6	7.8	-0.4	-0.1				0.4	4.1
		-1.3	-3.6	-3.1	5.6	-1.7	7.6	-0.2	-0.2				0.4	4.1
		-1.2	-3.5	-3	5.7	-1.7	7.4	0	-0.3				0.4	4
		-1.2	-3.5	-3	5.8	-1.8	7.2	0.1	-0.4				0.4	4
		-1.1	-3.5	-2.9	5.9	-1.8	7	0.2	-0.5				0.4	3.9
		-0.9	-3.4	-2.9	6	-1.9	6.8	0.2	-0.6				0.4	3.9
		-0.8	-3.4	-2.8	6	-2	6.5	0.2	-0.8				0.4	3.8
		-0.7	-3.4	-2.8	6	-2.1	6.1	0.2	-0.9				0.3	3.7
		-0.5	-3.5	-2.9	5.9	-2.3	5.8	0	-1.1				0.2	3.7
		-0.3	-3.6	-3	5.8	-2.5	5.4	-0.2	-1.3				0	3.6
		-0.2	-3.7	-3.1	5.6	-2.8	5.1	-0.4	-1.5				-0.1	3.6
		0	-3.9	-3.2	5.3	-3.1	4.7	-0.8	-1.8				-0.4	3.5
		0.2	-4.1	-3.4	5	-3.5	4.3	-1.2	-2				-0.6	3.5
		0.3	-4.4	-3.6	4.7	-3.8	3.9	-1.6	-2.3				-0.9	3.5
		0.5	-4.7	-3.9	4.3	-4.2	3.5	-2.2	-2.5				-1.2	3.5
		0.7	-5	-4.2	4	-4.5	3.2	-2.5	-2.8				-1.4	3.6
		0.9	-5.4	-4.5	3.7	-4.9	2.8	-2.8	-3				-1.7	3.6
		1.2	-5.7	-4.8	3.4	-5.2	2.4	-3.2	-3.3				-1.9	3.7
		1.5	-6.1	-5.2	3.2	-5.6	2	-3.7	-3.5				-2.2	3.8
		1.8	-6.6	-5.5	2.9	-5.9	1.6	-4.2	-3.7				-2.5	3.9
		2.2	-7	-5.8	2.7	-6.2	1.2	-4.7	-4				-2.7	4
		2.6	-7.5	-6.1	2.4	-6.5	0.8	-5.5	-4.2				-3	4.2
		3.1	-8.1	-6.5	2.2	-6.9	0.4	-6.5	-4.4				-3.3	4.5
		3.7	-8.7	-6.8	1.9	-7.2	0.1	-7.5	-4.5				-3.6	4.8
		4.3	-9.4	-7.1	1.7	-7.5	-0.2	-8.4	-4.7				-3.9	5.2
		4.9	-10.2	-7.4	1.5	-7.9	-0.5	-9.3	-4.9				-4.2	5.5
		5.6	-11	-7.8	1.2	-8.2	-0.7	-10.2	-5				-4.5	6
		6.2	-11.9	-8.2	1	-8.5	-0.9	-10.9	-5.2				-4.8	6.4
		6.9	-12.7	-8.6	0.8	-8.8	-1.2	-11.5	-5.4				-5.1	6.7
		7.5	-13.5	-9	0.5	-9.2	-1.4	-11.9	-5.5				-5.3	7.1
		8.2	-14.2	-9.5	0.2	-9.5	-1.7	-12.3	-5.7				-5.6	7.5
		8.8	-14.9	-10.1	-0.1	-9.8	-2	-12.3	-5.8				-5.8	7.7
		9.4	-15.5	-10.6	-0.4	-10.1	-2.3	-12.1	-5.9				-5.9	8
		9.9	-16	-11.1	-0.8	-10.3	-2.6	-11.8	-6.1				-6.1	8.2
		10.4	-16.5	-11.6	-1.2	-10.4	-2.9	-11.4	-6.2				-6.2	8.4
		10.8	-17	-12.1	-1.6	-10.5	-3.2	-10.9	-6.3				-6.4	8.5
		11.2	-17.4	-12.4	-1.9	-10.6	-3.4	-10.3	-6.4				-6.4	8.7
		11.5	-17.7	-12.7	-2.3	-10.6	-3.6	-10	-6.5				-6.5	8.8
		11.7	-18.1	-12.9	-2.7	-10.5	-3.8	-9.7	-6.6				-6.6	8.9
		11.9	-18.5	-13.1	-3	-10.4	-4	-9.3	-6.8				-6.7	9
		12	-18.8	-13.2	-3.3	-10.3	-4.1	-9.1	-6.9				-6.7	9.1
		12.2	-19.1	-13.2	-3.7	-10.2	-4.3	-9	-7				-6.8	9.1
		12.2	-19.4	-13.2	-4	-10.1	-4.3	-8.9	-7.2				-6.9	9.2
		12.3	-19.7	-13.2	-4.3	-10	-4.3	-8.8	-7.3				-6.9	9.3
		12.4	-19.9	-13.2	-4.7	-9.9	-4.3	-8.7	-7.4				-7	9.3
		12.5	-20.1	-13.1	-5	-9.9	-4.1	-8.6	-7.5				-7	9.4
		12.6	-20.3	-13.1	-5.3	-9.8	-3.9	-8.2	-7.5				-6.9	9.4
		12.7	-20.4	-13	-5.7	-9.8	-3.6	-7.9	-7.5				-6.9	9.5
		12.8	-20.5	-12.9	-6.1	-9.8	-3.2	-7.7	-7.5				-6.9	9.5
		12.9	-20.6	-12.8	-6.4	-9.8	-2.7	-7.6	-7.4				-6.8	9.6
		13	-20.6	-12.7	-6.7	-9.9	-2.2	-7.6	-7.3				-6.8	9.6
		13	-20.6	-12.6	-7	-9.9	-1.7	-7.7	-7.1				-6.7	9.7
		13.1	-20.5	-12.4	-7.3	-10	-1.1	-7.8	-6.8				-6.6	9.7
		13.1	-20.4	-12.3	-7.6	-10	-0.6	-8	-6.6				-6.6	9.7
		13.1	-20.2	-12.2	-7.9	-10.1	-0.2	-8.1	-6.3				-6.5	9.7
		13	-20	-12.1	-8.2	-10.1	0.3	-7.9	-6				-6.4	9.7
		13	-19.8	-12	-8.5	-10.2	0.8	-7.8	-5.8				-6.3	9.7
		12.9	-19.5	-11.9	-8.7	-10.2	1.2	-7.7	-5.6				-6.2	9.7
		12.8	-19.3	-11.9	-8.8	-10.2	1.6	-7.8	-5.4				-6.1	9.6
		12.8	-19.1	-11.8	-8.9	-10.2	2	-8.4	-5.2				-6.1	9.7
		12.8	-18.9	-11.7	-8.9	-10.1	2.4	-9	-5				-6.1	9.7
		12.8	-18.7	-11.5	-8.9	-10.1	2.9	-9.6	-4.9				-6	9.7
		12.9	-18.6	-11.4	-8.7	-10.1	3.3	-10.2	-4.8				-6	9.8
		13.1	-18.6	-11.2	-8.4	-10.1	3.8	-10.9	-4.6				-5.9	10
		13.2	-18.6	-11	-8.2	-10.2	4.3	-11.4	-4.5				-5.8	10.1
		13.4	-18.6	-10.8	-7.9	-10.3	4.9	-11.3	-4.3				-5.6	10.2
		13.5	-18.6	-10.4	-7.7	-10.3	5.4	-10.9	-4.2				-5.4	10.2
		13.5	-18.5	-10.1	-7.6	-10.2	6	-10.4	-4				-5.2	10.2
		13.5	-18.4	-9.6	-7.4	-10	6.6	-9.8	-3.9				-4.9	10.2
		13.3	-18.1	-9.2	-7.4	-9.7	7.1	-9	-3.8				-4.6	10.1
		13.1	-17.8	-8.7	-7.4	-9.4	7.5	-8.4	-3.6				-4.3	10
		12.7	-17.4	-8.2	-7.4	-9	8	-7.7	-3.5				-4.1	9.8
		12.2	-16.8	-7.8	-7.4	-8.6	8.5	-7.1	-3.3				-3.8	9.6
		11.6	-16	-7.3	-7.4	-8.2	9	-6.2	-3.1				-3.5	9.3
		11	-15.2	-6.9	-7.4	-7.8	9.4	-5.5	-2.8				-3.2	9
		10.4	-14.3	-6.4	-7.3	-7.4	9.9	-4.8	-2.6				-2.8	8.7
		9.8	-13.3	-5.9	-7.2	-6.9	10.3	-4	-2.4				-2.5	8.3
		9.3	-12.2	-5.4	-7.1	-6.5	10.7	-2.9	-2.1				-2	8

## Sheet: Table 3-Hip
		Subject 1	Subject 2	Subject 3	Subject 4	Subject 5	Subject 6	Subject 7	Subject 8				Grand Mean	Stdev	min	max	rom	std
		66.5	67.5	57.6	58.8	66	50.9	65.4	50.8				60.4	6.9	39.9	70.9	31	9.4
		66.3	67.4	57.4	58.3	65.8	49.9	65.1	50.5				60.1	7.1
		66	67.2	57.2	57.8	65.6	49	64.8	50.2				59.7	7.3
		65.6	66.8	56.8	57.3	65.4	48.2	64.4	50.1				59.3	7.3
		65.2	66.4	56.5	56.8	65.3	47.6	64	49.8				59	7.4
		64.8	65.9	56.1	56.4	65.1	47.1	63.6	49.4				58.6	7.4
		64.3	65.2	55.7	55.9	65	46.8	63.2	48.9				58.1	7.4
		63.8	64.7	55.2	55.5	64.8	45.9	62.7	48.6				57.7	7.5
		63.3	64.3	54.8	55	64.7	45.2	62.1	48				57.2	7.6
		62.8	63.9	54.4	54.3	64.5	44.7	61.5	47.2				56.7	7.7
		62.2	63.6	53.9	53.8	64.4	43.9	60.9	46.6				56.2	7.9
		61.6	63.3	53.5	53.1	64.2	43	60.3	46				55.6	8
		61	63.1	53.1	52.4	63.8	42.1	59.5	45.4				55.1	8.2
		60.4	62.7	52.6	51.7	63.4	41.1	58.8	44.7				54.4	8.3
		59.7	62.2	52.1	51.1	62.8	40.3	58	44.2				53.8	8.4
		59	61.6	51.7	50.3	62.1	39.9	57.2	43.7				53.2	8.3
		58.3	61	51.1	49.5	61.3	39.3	56.4	43.3				52.5	8.2
		57.5	60.3	50.6	48.7	60.4	38.9	55.6	43				51.9	8
		56.7	59.7	50	47.8	59.5	38.6	54.7	42.7				51.2	7.8
		55.9	59	49.3	46.8	58.6	38.5	53.8	42.4				50.5	7.6
		55.1	58.4	48.7	45.8	57.7	38.5	52.8	42.3				49.9	7.3
		54.2	57.7	47.9	44.8	56.9	38.6	51.8	42.2				49.3	7
		53.2	57	47.1	43.8	56	38.8	50.8	42.1				48.6	6.7
		52.1	56.3	46.4	42.9	55.2	39.1	49.6	41.9				47.9	6.4
		51	55.5	45.5	41.9	54.3	39.5	48.5	41.7				47.2	6
		49.7	54.6	44.6	41.2	53.4	39.9	47.3	41.6				46.5	5.6
		48.4	53.6	43.7	40.4	52.4	40.4	46.1	41.7				45.8	5.2
		47	52.6	42.7	39.6	51.3	41.1	44.9	41.7				45.1	4.8
		45.7	51.5	41.7	39	50.2	42	43.6	41.7				44.4	4.4
		44.3	50.3	40.7	38.4	49	43	42.4	41.8				43.7	4.1
		42.9	49.2	39.7	37.8	47.7	43.8	41.1	41.9				43	3.9
		41.7	48	38.8	37.3	46.5	44.6	39.8	42.1				42.4	3.8
		40.6	46.8	38	36.8	45.1	45.5	38.6	42.4				41.7	3.8
		39.6	45.8	37.3	36.4	43.8	46.4	37.4	42.7				41.2	4
		38.8	44.8	36.7	36	42.4	47.5	36.3	43.1				40.7	4.4
		38.1	44	36.3	35.7	41.1	48.4	35.4	43.6				40.3	4.7
		37.6	43.4	35.9	35.5	39.9	49.5	34.6	44.2				40.1	5.2
		37.2	42.9	35.7	35.4	38.8	50.6	34	44.8				39.9	5.7
		36.9	42.7	35.7	35.5	37.9	52.2	33.5	45.5				40	6.3
		36.7	42.7	35.7	35.6	37.1	53.9	33.2	46.2				40.1	7
		36.7	43	35.9	35.9	36.5	55.4	33.6	46.9				40.5	7.5
		36.8	43.5	36.1	36.4	36	56.9	34.4	47.6				41	7.9
		37.1	44.2	36.4	37	35.8	58.5	35.4	48.3				41.6	8.3
		37.5	45.3	36.8	37.7	35.6	60.2	36.7	49.2				42.4	8.7
		38.1	46.4	37.2	38.5	35.6	61.8	38.2	50				43.2	9
		38.8	47.8	37.7	39.6	35.7	63.4	40	50.9				44.2	9.3
		39.6	49.2	38.2	40.6	35.8	64.8	41.3	51.8				45.2	9.6
		40.7	50.5	38.7	41.8	36	66.1	42.6	52.7				46.1	9.9
		41.8	51.8	39.3	43	36.3	67.2	44	53.6				47.1	10
		42.9	53	40	44.3	36.6	68.5	45.5	54.4				48.2	10.2
		44.3	54	40.7	45.7	36.8	69.6	47	55.2				49.2	10.3
		45.6	54.9	41.4	47.2	37.2	70.4	48.6	56				50.2	10.3
		47.2	55.7	42.1	48.7	37.6	71	50.2	56.8				51.2	10.2
		48.8	56.4	42.9	50.4	38	71.2	51.8	57.6				52.1	10.1
		50.4	57	43.8	52	38.7	71	53.4	58.3				53.1	9.7
		52	57.5	44.6	53.6	39.5	71	54.9	59				54	9.5
		53.8	58.1	45.5	55.2	40.5	70.8	56.5	59.6				55	9.1
		55.5	58.6	46.5	56.8	41.8	70.1	58.1	60.1				55.9	8.6
		57.2	59.2	47.5	58.4	43.3	69.6	59.7	60.5				56.9	8.1
		58.9	59.9	48.6	59.9	45.1	68.8	61.3	60.8				57.9	7.5
		60.7	60.7	49.8	61.3	47.1	68	62.9	61				58.9	6.9
		62.4	61.6	51	62.8	49.2	67.5	64.4	61.1				60	6.4
		64.2	62.6	52.4	64.2	51.4	67.1	65.9	61.2				61.1	6
		66	63.7	53.9	65.5	53.7	66.6	67.4	61.2				62.3	5.6
		67.8	64.8	55.5	66.8	56	66.2	68.7	61.3				63.4	5.2
		69.6	66	57.1	67.9	58.1	65.9	70	61.3				64.5	5
		71.4	67.2	58.7	69	60.2	65.6	71.3	61.4				65.6	5
		73.1	68.4	60.3	70	62.1	65.3	72.4	61.4				66.6	5.1
		74.8	69.6	61.8	70.9	63.9	65.1	73.3	61.5				67.6	5.2
		76.4	70.6	63.2	71.5	65.6	64.9	74.2	61.5				68.5	5.4
		77.8	71.6	64.4	72.1	67.1	64.6	74.9	61.5				69.3	5.7
		79	72.4	65.5	72.4	68.6	64.4	75.4	61.4				69.9	6
		80.1	73.2	66.2	72.4	70	64.1	75.7	61.3				70.4	6.3
		80.9	73.8	66.8	72.3	71.3	63.7	76	61.2				70.8	6.5
		81.4	74.2	67.2	71.9	72.6	63.2	76	61				70.9	6.8
		81.6	74.5	67.3	71.2	73.6	62.6	75.9	60.7				70.9	7
		81.6	74.6	67.2	70.4	74.5	61.9	75.6	60.4				70.8	7.3
		81.2	74.5	66.9	69.3	75.1	61.1	75.2	60				70.4	7.4
		80.7	74.3	66.4	67.9	75.5	60.1	74.6	59.7				69.9	7.6
		79.8	73.9	65.7	66.4	75.6	59	73.9	59.2				69.2	7.8
		78.8	73.4	65	64.9	75.4	57.9	73.2	58.7				68.4	7.9
		77.6	72.9	64.1	63.6	74.9	56.7	72.4	58.1				67.5	7.9
		76.4	72.3	63.2	62.4	74.2	55.5	71.6	57.5				66.6	8
		75.2	71.8	62.4	61.7	73.3	54.3	70.7	56.9				65.8	8
		74	71.3	61.6	61.3	72.3	53.2	69.8	56.3				65	7.9
		72.9	70.9	60.9	61.1	71.2	52.1	69.1	55.8				64.3	7.8
		72	70.5	60.3	61.3	70	51.2	68.4	55.4				63.6	7.7
		71.2	70.1	59.8	61.4	68.7	50.4	68	55				63.1	7.7
		70.7	69.7	59.4	61.5	67.6	49.6	67.8	54.7				62.6	7.7
		70.3	69.2	59.1	61.6	66.6	48.9	67.9	54.4				62.3	7.7
		70	68.8	58.8	61.6	65.9	48.3	68.1	54.2				62	7.8
		69.7	68.4	58.5	61.4	65.4	47.6	68.3	53.9				61.7	7.9
		69.5	68	58.1	61.2	65.2	47	68.6	53.6				61.4	8.1
		69.4	67.7	57.8	60.9	65.2	46.3	68.7	53.3				61.2	8.3
		69.2	67.5	57.4	60.6	65.4	45.6	68.8	52.9				60.9	8.5
		69.1	67.3	57	60.2	65.6	44.9	68.7	52.5				60.7	8.7
		68.9	67.3	56.5	59.9	65.8	44.1	68.5	52.1				60.4	9
		68.8	67.2	56.1	59.6	65.8	43.4	68.2	51.6				60.1	9.2
		68.7	67.2	55.7	59.3	65.8	42.7	67.9	51.2				59.8	9.4
		68.6	67.2	55.5	59	65.5	41.9	67.5	50.7				59.5	9.6

## Sheet: Table 3-Stifle
		Subject 1	Subject 2	Subject 3	Subject 4	Subject 5	Subject 6	Subject 7	Subject 8				Grand Mean	Stdev	min	max	rom	std
		55.5	51.2	42.3	49.3	48.1	68.4	37.5	44.3				49.6	9.4	43.6	70.7	27.1	8.3
		56.1	51.8	42.8	49.3	48.1	68.2	37.7	44.5				49.8	9.3
		56.8	52.3	43.2	49.4	48.1	67.9	37.9	44.7				50	9.2
		57.3	52.7	43.6	49.5	48.2	67.6	38.1	44.9				50.2	9.1
		57.8	53	44	49.7	48.3	67.3	38.2	45				50.4	9
		58.2	53.1	44.3	50	48.6	67	38.4	45				50.6	8.9
		58.6	53.1	44.6	50.4	49	66.8	38.5	45				50.8	8.9
		58.9	53.4	45	50.8	49.4	66	38.7	45.1				50.9	8.6
		59.2	53.8	45.3	51.3	49.9	65.3	38.8	45				51.1	8.4
		59.4	54.3	45.7	51.7	50.3	64.7	39	44.9				51.3	8.3
		59.6	54.9	46.1	52.2	50.8	63.9	39.1	44.9				51.4	8.1
		59.7	55.6	46.4	52.7	51.2	63.1	39.2	45				51.6	7.9
		59.8	56.4	46.8	53.2	51.5	62.4	39.4	45				51.8	7.8
		59.9	57.1	47.2	53.5	51.8	61.7	39.5	45.1				52	7.7
		59.9	57.4	47.6	54	52.1	61.2	39.7	45.2				52.1	7.5
		60	57.8	48	54.3	52.3	61.1	40	45.5				52.4	7.4
		60	58.2	48.4	54.5	52.5	61	40.2	46.1				52.6	7.3
		60.2	58.7	48.8	54.6	52.8	61.2	40.5	46.8				53	7.2
		60.3	59.2	49.2	54.7	53.2	61.7	40.8	47.5				53.3	7.2
		60.5	59.7	49.7	54.8	53.6	62.4	41.1	48.2				53.8	7.2
		60.7	60.3	50.2	54.8	54.1	63.4	41.4	49.4				54.3	7.2
		60.9	60.9	50.6	54.8	54.7	64.5	41.7	50.7				54.9	7.3
		61.1	61.5	51.1	54.8	55.3	65.9	42	52.2				55.5	7.5
		61.3	62.1	51.5	54.8	56	67.4	42.3	53.4				56.1	7.7
		61.4	62.7	52	54.8	56.6	69.2	42.5	54.7				56.7	8
		61.4	63.2	52.4	54.8	57.2	71.1	42.8	56				57.4	8.3
		61.4	63.8	52.8	54.8	57.7	73.1	43.1	57.6				58	8.7
		61.3	64.3	53.2	54.8	58.1	75.3	43.3	59				58.7	9.2
		61	64.7	53.5	54.7	58.5	77.5	43.5	60.2				59.2	9.8
		60.7	65.2	53.8	54.5	58.7	79.8	43.6	61.4				59.7	10.4
		60.2	65.5	54	54.3	59	82	43.5	62.4				60.1	11.1
		59.7	65.8	54.3	54.1	59.2	84	43.3	63.4				60.5	11.7
		59.3	66.1	54.5	53.8	59.3	85.7	43.1	64.3				60.8	12.3
		58.8	66.4	54.8	53.5	59.4	87.3	42.8	65				61	12.9
		58.5	66.7	55	53.1	59.5	88.7	42.4	65.7				61.2	13.5
		58.1	67	55.2	52.8	59.6	89.8	42.2	66.2				61.4	13.9
		58.1	67.4	55.4	52.6	59.7	90.5	41.9	66.7				61.5	14.2
		58.1	67.9	55.5	52.4	59.9	91.1	41.8	67.1				61.7	14.5
		58.4	68.5	55.6	52.5	60	91.6	41.8	67.2				62	14.6
		58.9	69.2	55.8	52.7	60.2	91.7	42	67.1				62.2	14.6
		59.6	69.9	56	53.2	60.3	91.4	42.9	66.9				62.5	14.3
		60.5	70.7	56.4	53.8	60.4	90.9	44.2	66.6				62.9	13.9
		61.6	71.6	57.1	54.7	60.5	90.1	45.7	66.4				63.5	13.3
		62.7	72.6	57.9	55.9	60.4	89.2	47.5	66.2				64.1	12.6
		64	73.4	58.8	57.3	60.3	88	49.5	65.9				64.7	11.7
		65.3	74.3	59.8	58.9	60.1	86.7	51.6	65.6				65.3	10.9
		66.8	75.1	60.8	60.8	59.8	85.5	53.1	65.3				65.9	10.2
		68.3	75.8	61.7	62.8	59.5	84.2	54.4	64.7				66.4	9.5
		69.8	76.5	62.5	65	59.1	82.9	55.9	63.7				66.9	9
		71.5	77.2	63.1	67.2	58.6	81.9	57.2	62.7				67.4	8.8
		73.2	77.9	63.6	69.5	58.2	80.9	58.4	61.5				67.9	8.8
		75	78.6	64	71.7	57.9	80.1	59.5	60.3				68.4	9
		76.8	79.4	64.3	73.8	57.8	79.2	60.6	59.2				68.9	9.3
		78.7	80.2	64.6	75.6	57.9	78.5	61.4	58.1				69.4	9.8
		80.4	80.8	64.8	77.3	58.3	77.7	61.9	57.1				69.8	10.2
		81.9	81.3	64.9	78.6	59	77	62.2	56.1				70.1	10.6
		83.3	81.6	65	79.6	60.2	76.4	62.4	55.1				70.5	11
		84.4	81.6	64.9	80.1	61.6	75.7	62.5	54.2				70.6	11.2
		85.3	81.4	64.8	80.2	63.4	75	62.3	53.2				70.7	11.3
		85.9	81	64.6	79.9	65.5	74.1	62	52.2				70.7	11.4
		86.3	80.3	64.2	79.2	67.7	73.3	61.5	51.1				70.5	11.6
		86.3	79.4	63.7	78	70	72.4	61	50				70.1	11.6
		86.1	78.4	63	76.6	72.1	71.5	60.4	49				69.6	11.7
		85.7	77.3	62.3	74.8	74	70.5	59.8	48				69.1	11.8
		84.9	76.1	61.4	72.7	75.6	69.5	59.3	46.9				68.3	11.9
		83.9	74.8	60.4	70.5	76.6	68.5	57.9	45.9				67.3	12.1
		82.6	73.4	59.2	68.1	77.3	67.6	56.2	44.9				66.2	12.3
		80.9	71.9	57.9	65.5	77.3	66.8	54.1	44.1				64.8	12.3
		79	70.4	56.5	63.1	76.9	66.1	51.7	43.4				63.4	12.3
		76.8	68.7	55	60.7	76	65.6	49.1	42.8				61.8	12.3
		74.3	67	53.3	58.5	74.6	65.2	46.5	42.3				60.2	12.2
		71.6	65.1	51.6	56.5	72.8	65	44.2	41.9				58.6	11.9
		68.7	63	49.7	54.7	70.7	65	41.9	41.6				56.9	11.6
		65.7	60.8	47.9	53.3	68.1	65.1	39.6	41.4				55.2	11.3
		62.6	58.5	46.1	52.1	65.2	65.3	37.4	41.3				53.6	11
		59.5	56.1	44.3	51.2	61.9	65.6	35.4	41.2				51.9	10.7
		56.5	53.7	42.6	50.5	58.5	66	33.5	41.3				50.3	10.6
		53.6	51.3	41.1	49.8	54.8	66.4	32	41.5				48.8	10.5
		50.9	49	39.7	49	51.2	66.8	30.9	41.9				47.4	10.5
		48.4	47	38.5	48.3	47.6	67.4	30.1	42.3				46.2	10.7
		46.1	45.2	37.6	47.5	44.3	67.9	29.9	42.9				45.2	10.8
		44.1	43.8	36.9	46.7	41.4	68.4	30.1	43.6				44.4	11
		42.6	42.8	36.6	46.2	39.1	68.8	30.6	44.2				43.9	11.2
		41.4	42.3	36.5	46	37.6	69.2	31.1	44.9				43.6	11.4
		40.6	42.3	36.6	46.2	36.7	69.4	31.7	45.4				43.6	11.5
		40.5	42.9	36.8	46.8	36.7	69.5	32.3	45.9				43.9	11.4
		40.8	43.8	37.2	47.6	37.3	69.5	33	46.2				44.4	11.3
		41.5	45	37.5	48.5	38.5	69.4	33.6	46.5				45.1	11
		42.6	46.4	37.9	49.5	40	69.2	34.2	46.6				45.8	10.7
		44	47.7	38.3	50.3	41.6	69	34.9	46.8				46.6	10.4
		45.5	48.8	38.8	50.9	43.4	68.8	35.5	46.9				47.3	10.1
		47	49.7	39.3	51.3	45.1	68.6	36	46.9				48	9.8
		48.4	50.4	39.9	51.5	46.6	68.3	36.3	47				48.6	9.5
		49.6	50.9	40.5	51.5	47.8	68	36.6	47.1				49	9.3
		50.6	51.3	41	51.4	48.6	67.6	36.8	47.1				49.3	9.1
		51.4	51.6	41.6	51.3	49	67	37	47.1				49.5	8.8
		52.2	52	42	51.3	49.2	66.4	37.2	47.1				49.7	8.6
		52.7	52.3	42.5	51.2	49	65.7	37.4	47.1				49.7	8.3
		53.2	52.6	43	51.2	48.7	64.9	37.6	47				49.8	8
		53.7	53.1	43.5	51.3	48.2	64.1	37.7	47				49.8	7.8

[truncated: 1 more sheets: Table 3-Tarsal]
