# Supplementary material for: A Canine Gait Analysis Protocol for Back Movement Assessment in German Shepherd Dogs
Source: Vet Sci. 2020 Feb 19;7(1):26. doi: 10.3390/vetsci7010026 (PMC7158696; doi:10.3390/vetsci7010026)
Supplement: Supplementary file 1 [file vetsci-07-00026-s001.zip › Supplementary Files/Table S4. Supplementary Materials-All Subjects-All Trials-Kinematics.xlsx]

## Sheet: T6T12_L2L6_sag
	Subject 1	Subject 1	Subject 1	Subject 2	Subject 2	Subject 2	Subject 3	Subject 3	Subject 3	Subject 4	Subject 4	Subject 4	Subject 5	Subject 5	Subject 5	Subject 6	Subject 6	Subject 6	Subject 7	Subject 7	Subject 7	Subject 8	Subject 8	Subject 8
	Trial 10	Trial 11	Trial 12	Trial 15	Trial 24	Trial 25	Trial 10	Trial 12	Trial 13	Trial 12	Trial 16	Trial 17	Trial 14	Trial 17	Trial 21	Trial 06	Trial 07	Trial 08	Trial 11	Trial 13	Trial 14	Trial 12	Trial 13	Trial 16
	162.5	159.6	160.4	162.544	163.773	163.298	157.7	156.6	158.3	154.5	154.5	145.3	164.7	158.8	158.1	164	165.4	162.1	176.9	174.5	173.3	161.5	162.6	167.8
	162	159.1	160	162.54	163.522	162.728	158	156.9	158.6	154.7	154.7	145.8	164.4	158.7	157.9	163.7	165.1	162	176.5	174.4	174.2	161.6	162.2	167.5
	161.6	158.7	159.6	162.432	163.19	162.233	158.3	157.2	158.7	154.9	154.7	146.3	164.2	158.7	157.6	163.5	164.8	161.8	176.2	174.1	175	161.8	162	167.3
	161.3	158.3	159.1	162.294	162.849	161.789	158.5	157.3	158.8	155.1	154.8	146.9	164.1	158.8	157.3	163.4	164.5	161.7	175.9	173.9	175.8	161.9	161.8	167.1
	161	158	158.7	162.148	162.526	161.398	158.7	157.5	158.9	155.3	154.9	147.4	164	158.9	157.1	163.2	164.2	161.7	175.6	173.7	176.5	162.1	161.8	166.9
	160.8	157.6	158.3	161.993	162.203	161.083	158.9	157.7	158.9	155.5	154.9	148	163.9	159.2	156.8	163.2	164	161.7	175.3	173.4	177	162.3	161.9	166.7
	160.7	157.3	157.9	161.852	161.907	160.86	159	157.9	158.9	155.6	154.9	148.5	164	159.5	156.7	163.1	163.8	161.7	175	173.1	177.5	162.6	162.1	166.5
	160.6	157.1	157.5	161.773	161.65	160.698	159.1	158	158.9	155.7	154.9	148.9	164.1	159.9	156.7	163.2	163.7	161.8	174.7	172.8	177.8	162.9	162.4	166.4
	160.5	157	157.1	161.74	161.434	160.581	159.1	158.2	159	155.7	154.9	149.4	164.3	160.3	156.9	163.2	163.6	162	174.5	172.6	178	163.2	162.9	166.3
	160.5	156.9	156.9	161.753	161.253	160.499	159.1	158.5	159	155.8	154.8	149.8	164.5	160.7	157.2	163.4	163.5	162.2	174.1	172.3	178	163.7	163.4	166.2
	160.5	156.8	156.7	161.796	161.089	160.44	159.1	158.7	159.1	155.8	154.8	150.2	164.7	161	157.7	163.5	163.6	162.5	173.8	172.1	178	164.2	164	166.1
	160.5	156.8	156.5	161.844	160.93	160.393	159.2	158.9	159.3	155.8	154.7	150.5	165	161.4	158.2	163.6	163.6	162.9	173.5	172	178	164.8	164.6	166.1
	160.5	156.8	156.4	161.877	160.715	160.36	159.2	159.2	159.5	155.8	154.6	150.8	165.2	161.6	158.8	163.7	163.6	163.3	173.2	171.8	177.9	165.3	165.2	166.1
	160.5	156.8	156.4	161.878	160.488	160.339	159.4	159.5	159.7	155.8	154.6	151.1	165.4	161.8	159.4	163.8	163.7	163.8	173	171.7	177.9	165.9	165.7	166.2
	160.5	156.7	156.4	161.853	160.275	160.323	159.5	159.8	159.9	155.7	154.5	151.3	165.6	162	160	163.8	163.8	164.3	172.8	171.6	177.9	166.4	166.2	166.2
	160.4	156.7	156.3	161.806	160.074	160.296	159.7	160.1	160.2	155.7	154.5	151.5	165.8	162.1	160.5	163.8	163.9	164.7	172.6	171.4	178	166.8	166.7	166.3
	160.4	156.6	156.3	161.742	159.875	160.195	159.8	160.3	160.4	155.7	154.5	151.6	165.9	162.1	160.9	163.8	163.9	165.1	172.5	171.3	178.2	167.2	167.1	166.4
	160.3	156.4	156.3	161.661	159.711	160.058	160	160.5	160.6	155.6	154.5	151.7	165.9	162.2	161.2	163.7	164	165.4	172.5	171.2	178.5	167.6	167.5	166.5
	160.2	156.3	156.2	161.549	159.621	159.877	160.1	160.6	160.8	155.6	154.5	151.8	166	162.2	161.4	163.7	164.1	165.6	172.4	171	178.8	167.9	167.8	166.5
	160.1	156.2	156.2	161.41	159.599	159.655	160.1	160.6	160.9	155.5	154.4	151.8	166	162.3	161.6	163.6	164.1	165.8	172.3	170.7	178.9	168.2	168.1	166.5
	160	156	156.1	161.181	159.565	159.391	160	160.5	160.9	155.4	154.2	151.9	166	162.3	161.7	163.6	164.1	165.8	172.1	170.4	178.9	168.4	168.4	166.4
	159.9	155.9	156.1	160.884	159.509	159.066	159.9	160.4	160.8	155.3	154.1	151.9	166	162.3	161.9	163.6	164	165.8	171.9	170.1	178.6	168.6	168.5	166.2
	159.7	155.9	156	160.544	159.444	158.743	159.8	160.1	160.6	155.1	153.8	151.8	166	162.3	162	163.6	163.8	165.6	171.6	169.7	178.1	168.9	168.5	166
	159.5	155.8	155.9	160.164	159.342	158.386	159.5	159.7	160.4	154.9	153.6	151.8	166.1	162.4	162.2	163.6	163.6	165.4	171.2	169.3	177.4	169	168.5	165.7
	159.2	155.8	155.9	159.752	159.183	158.001	159.3	159.2	160	154.6	153.3	151.7	166.2	162.4	162.3	163.6	163.3	165.1	170.9	168.9	176.6	169.2	168.5	165.4
	159	155.8	155.8	159.32	158.951	157.591	159	158.7	159.6	154.3	153	151.6	166.2	162.4	162.5	163.6	163	164.8	170.6	168.6	175.8	169.4	168.3	165
	158.8	155.9	155.7	158.939	158.664	157.157	158.7	158.1	159	154	152.8	151.4	166.3	162.4	162.6	163.6	162.6	164.4	170.3	168.2	174.9	169.6	168.2	164.5
	158.5	155.9	155.6	158.598	158.346	156.743	158.3	157.5	158.4	153.8	152.5	151.3	166.4	162.3	162.7	163.5	162.1	164.1	170.1	167.8	174.1	169.7	168	164
	158.3	156	155.5	158.274	157.997	156.365	158	156.8	157.8	153.6	152.3	151.1	166.4	162.2	162.9	163.4	161.7	163.8	170.1	167.4	173.3	169.9	167.8	163.6
	158.1	156.1	155.4	157.961	157.623	156.035	157.6	156.2	157.2	153.5	152.2	150.8	166.4	162	163	163.3	161.3	163.5	170.2	167	172.5	170	167.7	163.1
	158	156.2	155.4	157.671	157.246	155.768	157.2	155.6	156.6	153.4	152.2	150.6	166.3	161.7	163.1	163.1	161	163.2	170.4	166.7	171.8	170.1	167.6	162.6
	157.9	156.4	155.4	157.386	156.886	155.582	156.8	155	156.1	153.5	152.2	150.3	166.1	161.4	163.2	162.9	160.7	162.9	170.7	166.4	171.1	170.1	167.6	162.2
	157.9	156.6	155.3	157.111	156.544	155.523	156.4	154.6	155.6	153.5	152.3	149.9	165.8	161	163.2	162.6	160.5	162.7	170.9	166.2	170.4	170.1	167.6	161.8
	157.9	156.9	155.4	156.843	156.228	155.588	156	154.1	155.3	153.7	152.4	149.6	165.5	160.7	163.1	162.4	160.4	162.4	171	166.1	169.8	170.1	167.8	161.6
	158.1	157.3	155.5	156.585	155.952	155.793	155.6	153.7	154.9	153.8	152.5	149.2	165.1	160.4	162.8	162.2	160.3	162.2	171	166.2	169.2	170.1	167.9	161.4
	158.3	157.7	155.7	156.353	155.743	156.137	155.3	153.4	154.7	154	152.6	148.9	164.7	160.3	162.5	162	160.3	161.9	170.9	166.3	168.8	170	168.1	161.4
	158.6	158.2	155.8	156.171	155.612	156.603	155	153	154.4	154.1	152.6	148.6	164.1	160.2	162	161.8	160.3	161.6	170.5	166.6	168.4	169.9	168.3	161.4
	159	158.8	156.1	156.056	155.573	157.19	154.8	152.7	154.2	154.3	152.6	148.4	163.6	160.3	161.4	161.6	160.4	161.3	170	167	168.2	169.7	168.5	161.5
	159.4	159.4	156.4	156.023	155.642	157.885	154.6	152.5	154.2	154.4	152.6	148.3	163.1	160.4	160.7	161.5	160.4	160.9	169.3	167.5	168	169.6	168.8	161.7
	159.9	160	156.8	156.088	155.83	158.649	154.6	152.4	154.2	154.7	152.6	148.4	162.7	160.6	160.2	161.4	160.4	160.5	168.7	168.1	167.9	169.4	169.1	162
	160.4	160.7	157.3	156.267	156.159	159.447	154.8	152.3	154.3	154.9	152.7	148.5	162.4	160.9	159.8	161.3	160.5	160.1	168	168.7	167.9	169.2	169.4	162.3
	161	161.4	157.9	156.584	156.621	160.248	155.1	152.4	154.5	155.2	152.8	148.7	162.3	161.3	159.5	161.2	160.5	159.7	167.2	169.4	167.9	169	169.7	162.7
	161.7	162.1	158.6	157.05	157.192	161.045	155.6	152.5	154.9	155.5	153	148.9	162.3	161.6	159.6	161	160.5	159.3	166.4	169.9	167.9	168.8	170	163.1
	162.4	162.8	159.3	157.614	157.853	161.8	156.1	152.8	155.3	155.8	153.2	149.1	162.6	162	159.8	160.9	160.6	158.9	165.6	170.1	167.8	168.6	170.3	163.5
	163.1	163.5	160.1	158.249	158.582	162.467	156.8	153.3	155.8	156	153.4	149.4	162.9	162.4	160.2	160.7	160.6	158.5	164.8	170.1	167.6	168.3	170.5	164
	163.9	164.1	161	158.921	159.357	163.025	157.5	153.9	156.3	156.2	153.6	149.7	163.2	162.9	160.7	160.5	160.6	158.2	164.1	169.8	167.4	168.1	170.7	164.5
	164.7	164.7	161.8	159.592	160.108	163.461	158.2	154.5	156.9	156.3	153.8	150	163.5	163.3	161.3	160.3	160.6	157.9	163.6	169.4	167.1	167.9	170.8	165
	165.5	165.4	162.6	160.208	160.823	163.755	158.9	155.2	157.4	156.4	154	150.2	163.8	163.7	161.9	160.2	160.5	157.6	163.2	168.7	166.8	167.6	170.8	165.5
	166.3	165.9	163.4	160.753	161.46	163.872	159.5	155.8	158	156.4	154.2	150.5	164.1	164	162.5	160	160.4	157.4	162.9	168	166.3	167.3	170.8	165.9
	167.1	166.5	164.1	161.223	161.984	163.876	160.2	156.5	158.5	156.4	154.2	150.7	164.5	164.2	163.2	159.8	160.3	157.3	162.9	167.2	165.8	167	170.8	166.3
	167.9	167	164.8	161.607	162.356	163.79	160.7	157.1	159	156.4	154.2	150.8	164.9	164.4	163.8	159.6	160.1	157.3	162.8	166.5	165.3	166.7	170.7	166.7
	168.6	167.5	165.4	161.91	162.568	163.648	161.2	157.6	159.4	156.3	154.2	150.9	165.3	164.5	164.5	159.4	160	157.3	162.8	165.8	164.7	166.3	170.5	167.1
	169.3	167.9	166	162.147	162.656	163.487	161.7	158.1	159.7	156.2	154.1	150.9	165.8	164.6	165.1	159.2	159.8	157.4	162.8	165.1	164.2	165.9	170.3	167.4
	169.9	168.3	166.5	162.313	162.631	163.346	162	158.5	160	156	153.9	151	166.2	164.6	165.6	159	159.6	157.5	162.8	164.7	163.6	165.5	170.1	167.7
	170.4	168.7	167	162.438	162.511	163.262	162.3	158.9	160.2	155.8	153.6	151	166.6	164.6	166	158.8	159.4	157.7	162.7	164.4	163.1	165.1	169.8	168
	170.8	169	167.4	162.547	162.342	163.24	162.5	159.2	160.3	155.6	153.4	151.1	166.9	164.6	166.3	158.7	159.3	157.9	162.6	164.2	162.8	164.7	169.4	168.3
	171.1	169.3	167.8	162.643	162.17	163.285	162.7	159.5	160.4	155.3	153.2	151.1	167.3	164.5	166.6	158.5	159.1	158.2	162.6	164.1	162.6	164.4	169.1	168.5
	171.4	169.5	168.2	162.728	162.006	163.397	162.9	159.7	160.4	155.1	153	151.2	167.8	164.5	167	158.4	159	158.5	162.6	164.1	162.6	164.1	168.7	168.8
	171.5	169.8	168.5	162.814	161.875	163.558	163	159.9	160.4	154.9	152.8	151.3	168.2	164.5	167.4	158.4	158.9	158.8	162.6	164.2	162.8	163.9	168.3	168.9
	171.6	170	168.8	162.917	161.803	163.728	163.2	160	160.4	154.7	152.7	151.3	168.7	164.5	167.9	158.5	158.8	159.1	162.6	164.3	163.1	163.8	167.9	169.1
	171.7	170.2	169.1	162.995	161.806	163.877	163.3	160.1	160.5	154.6	152.6	151.4	169.1	164.5	168.4	158.7	158.8	159.5	162.7	164.4	163.4	163.9	167.5	169.1
	171.6	170.3	169.4	163.009	161.852	163.98	163.5	160.2	160.4	154.5	152.6	151.4	169.5	164.6	168.9	158.9	158.8	159.8	162.8	164.5	163.7	164	167	169.2
	171.6	170.5	169.6	162.969	161.917	164.018	163.6	160.3	160.4	154.5	152.6	151.5	169.8	164.6	169.4	159.3	158.9	160.2	162.9	164.6	164	164.3	166.5	169.1
	171.5	170.7	169.8	162.882	162.004	163.959	163.7	160.4	160.4	154.5	152.7	151.6	169.9	164.7	169.9	159.7	159	160.5	163.1	164.7	164.2	164.7	166	169.1
	171.3	170.8	170	162.726	162.115	163.81	163.7	160.5	160.5	154.6	152.8	151.6	169.9	164.7	170.3	160.1	159.1	160.8	163.4	164.7	164.2	165.1	165.5	169
	171.2	171	170.2	162.492	162.201	163.588	163.7	160.7	160.5	154.7	152.9	151.7	169.8	164.8	170.5	160.6	159.2	161.1	163.6	164.6	164.2	165.7	165	168.8
	171	171.1	170.4	162.216	162.242	163.306	163.7	160.9	160.6	154.8	153	151.8	169.6	164.9	170.7	161	159.4	161.4	163.9	164.6	164.2	166.3	164.6	168.6
	170.8	171.2	170.5	161.921	162.245	162.979	163.7	161.2	160.7	154.9	153	151.8	169.3	165	170.8	161.5	159.5	161.7	164.2	164.6	164.1	166.9	164.2	168.4
	170.6	171.2	170.6	161.609	162.21	162.618	163.6	161.4	160.8	155	153	151.9	169	165.1	170.8	161.9	159.6	162	164.4	164.6	164.1	167.6	163.8	168.1
	170.4	171.1	170.7	161.278	162.137	162.25	163.4	161.7	160.8	154.9	152.9	151.9	168.5	165.3	170.7	162.2	159.7	162.3	164.5	164.8	164	168.2	163.5	167.8
	170.2	170.9	170.7	160.937	162.001	161.867	163.2	161.8	160.7	154.8	152.8	151.9	168.1	165.5	170.5	162.5	159.8	162.6	164.5	165.1	163.9	168.8	163.3	167.4
	170	170.5	170.5	160.587	161.798	161.477	162.9	162	160.5	154.5	152.6	151.9	167.6	165.7	170.2	162.7	159.8	162.9	164.6	165.3	163.9	169.3	163.2	166.9
	169.7	170	170.2	160.223	161.569	161.084	162.6	162	160.2	154.2	152.4	151.8	167.1	165.8	169.9	162.8	159.7	163.1	164.4	165.6	164	169.8	163.1	166.5
	169.3	169.4	169.7	159.851	161.322	160.688	162.2	161.9	159.8	153.7	152.1	151.6	166.7	166	169.6	162.9	159.6	163.3	164.2	165.8	164.1	170.2	163.1	166
	168.9	168.7	169.2	159.478	161.051	160.286	161.9	161.7	159.3	153.2	151.7	151.3	166.4	166	169.2	163	159.5	163.6	164.1	165.9	164.2	170.5	163.2	165.4
	168.5	167.9	168.5	159.105	160.746	159.872	161.5	161.4	158.9	152.7	151.4	151	166.2	166.1	169	163	159.3	163.8	163.9	165.9	164.4	170.7	163.4	164.8
	167.9	167.1	167.8	158.734	160.404	159.457	161	161	158.3	152.2	151	150.6	166	166.1	168.7	163.1	159.1	163.9	163.8	166	164.6	170.8	163.6	164.2
	167.2	166.3	167	158.37	160.045	159.055	160.5	160.5	157.8	151.7	150.7	150.1	165.9	165.9	168.5	163.2	158.8	164.1	163.7	165.9	164.8	170.9	163.9	163.7
	166.5	165.5	166.2	158.033	159.665	158.68	159.9	160	157.2	151.2	150.4	149.7	165.7	165.8	168.2	163.4	158.6	164.2	163.6	165.7	164.9	170.9	164.3	163.1
	165.7	164.8	165.4	157.722	159.252	158.356	159.4	159.5	156.7	150.7	150.3	149.4	165.5	165.5	168	163.7	158.4	164.3	163.7	165.5	164.8	170.8	164.8	162.5
	165	164.2	164.6	157.446	158.839	158.103	158.8	159	156	150.4	150.2	149.1	165.2	165.2	167.8	164.1	158.3	164.4	163.8	165.3	164.7	170.7	165.2	162.1
	164.2	163.6	163.9	157.224	158.453	157.941	158.2	158.4	155.4	150.2	150.2	148.9	164.9	164.8	167.5	164.5	158.2	164.4	163.9	165.2	164.6	170.5	165.6	161.7
	163.6	163.1	163.2	157.086	158.119	157.889	157.6	157.9	154.9	150	150.4	148.9	164.4	164.3	167.2	164.9	158.1	164.4	164.1	165.1	164.5	170.3	166	161.5
	163.1	162.8	162.6	157.065	157.852	157.956	157.2	157.3	154.6	149.9	150.6	148.9	163.9	163.8	166.8	165.4	158.2	164.4	164.3	165.3	164.5	170	166.5	161.3
	162.6	162.6	162	157.146	157.667	158.166	156.8	156.7	154.4	149.9	151	149.1	163.2	163.3	166.3	165.7	158.4	164.4	164.5	165.5	164.6	169.7	166.8	161.3
	162.4	162.5	161.6	157.328	157.615	158.487	156.6	156.1	154.5	150.1	151.3	149.5	162.5	162.8	165.7	166	158.6	164.3	164.8	165.9	164.8	169.5	167.2	161.5
	162.3	162.4	161.3	157.608	157.696	158.868	156.5	155.5	154.7	150.2	151.7	149.9	161.7	162.3	164.9	166.2	159	164.2	165.2	166.4	165.2	169.2	167.5	161.8
	162.3	162.4	161.1	157.978	157.889	159.28	156.6	155	155.1	150.5	152.2	150.3	160.8	162	164	166.3	159.5	164.1	165.7	167	165.8	168.9	167.7	162.1
	162.4	162.4	160.9	158.419	158.186	159.696	156.8	154.5	155.5	150.8	152.6	150.9	160	161.8	163	166.3	160	163.9	166.2	167.7	166.4	168.6	167.9	162.5
	162.5	162.4	160.8	158.884	158.578	160.085	157.1	154.2	156	151.2	153.1	151.4	159.2	161.7	162.1	166.2	160.6	163.7	166.8	168.5	167.1	168.3	167.9	162.9
	162.6	162.4	160.7	159.368	159.068	160.424	157.5	154	156.3	151.7	153.6	152	158.6	161.7	161.3	165.9	161.3	163.5	167.5	169.5	167.9	168	167.9	163.3
	162.7	162.3	160.6	159.877	159.614	160.726	157.9	154	156.7	152.1	154.2	152.5	158	161.8	160.7	165.6	162	163.2	168.2	170.3	168.7	167.7	167.8	163.6
	162.8	162.2	160.5	160.418	160.185	161.01	158.3	154	157.1	152.5	154.7	153.1	157.7	162	160.1	165.3	162.6	162.9	169	171	169.5	167.5	167.6	163.9
	162.8	162.1	160.4	160.986	160.763	161.291	158.7	154.3	157.3	152.9	155.2	153.6	157.5	162.1	159.7	164.9	163.3	162.6	169.7	171.6	170.2	167.3	167.4	164.1
	162.7	161.9	160.3	161.564	161.335	161.576	159	154.6	157.5	153.3	155.7	154	157.3	162.2	159.4	164.6	163.9	162.4	170.4	171.9	170.8	167	167.1	164.3
	162.6	161.7	160.2	162.128	161.88	161.858	159.2	155.1	157.6	153.6	156.2	154.5	157.2	162.3	159.1	164.3	164.5	162.1	171	172.1	171.2	166.8	166.7	164.4
	162.4	161.4	160.1	162.652	162.393	162.115	159.3	155.6	157.7	153.8	156.6	154.9	157.2	162.3	158.8	164	165	161.9	171.5	172	171.4	166.6	166.3	164.4
	162.2	161.2	160	163.147	162.885	162.367	159.4	156.2	157.8	154	157	155.4	157.2	162.3	158.5	163.8	165.6	161.7	171.9	171.8	171.5	166.4	165.9	164.5
	161.8	160.9	159.9	163.595	163.343	162.595	159.5	156.8	157.8	154.2	157.4	155.8	157.2	162.3	158.2	163.6	166	161.6	172.2	171.5	171.4	166.2	165.5	164.5
	161.4	160.5	159.7	163.882	163.734	162.718	159.5	157.6	158	154.4	157.6	156.2	157.3	162.3	157.9	163.4	166.4	161.5	172.5	171	171.1	166	165.2	164.6

## Sheet: T6T12_L2L6_hor
	Subject 1	Subject 1	Subject 1	Subject 2	Subject 2	Subject 2	Subject 3	Subject 3	Subject 3	Subject 4	Subject 4	Subject 4	Subject 5	Subject 5	Subject 5	Subject 6	Subject 6	Subject 6	Subject 7	Subject 7	Subject 7	Subject 8	Subject 8	Subject 8
	Trial 10	Trial 11	Trial 12	Trial 15	Trial 24	Trial 25	Trial 10	Trial 12	Trial 13	Trial 12	Trial 16	Trial 17	Trial 14	Trial 17	Trial 21	Trial 06	Trial 07	Trial 08	Trial 11	Trial 13	Trial 14	Trial 12	Trial 13	Trial 16
	162.426	160.766	162.066	166.246	167.754	166.175	163.28	162.557	163.57	160.513	161.21	153.534	166.812	160.425	161.051	165.315	167.847	163.911	176.742	176.083	172.918	161.131	163.602	169.282
	162.017	160.242	161.606	166.102	167.378	165.634	163.433	162.595	163.62	160.831	161.44	154.099	166.437	160.251	160.598	165.051	167.498	163.81	176.518	175.866	173.785	161.363	163.289	169.119
	161.691	159.762	161.107	165.908	166.922	165.159	163.497	162.544	163.5	161.102	161.597	154.695	166.116	160.177	160.04	164.843	167.148	163.753	176.34	175.456	174.57	161.594	163.145	168.96
	161.449	159.33	160.585	165.704	166.463	164.728	163.522	162.444	163.332	161.346	161.731	155.267	165.832	160.16	159.505	164.694	166.798	163.754	176.192	175.034	175.326	161.824	163.102	168.811
	161.252	158.933	160.064	165.505	166.031	164.342	163.519	162.374	163.158	161.583	161.863	155.805	165.614	160.224	158.985	164.581	166.514	163.803	176.055	174.582	176.036	162.067	163.107	168.675
	161.114	158.563	159.553	165.315	165.608	164.019	163.473	162.286	162.935	161.772	161.958	156.32	165.475	160.384	158.538	164.514	166.266	163.889	175.884	174.112	176.677	162.316	163.276	168.554
	161.035	158.224	159.057	165.15	165.232	163.772	163.352	162.2	162.71	161.927	162.003	156.785	165.412	160.625	158.218	164.504	166.071	164.048	175.714	173.63	177.238	162.579	163.565	168.443
	161.011	157.979	158.583	165.047	164.912	163.58	163.136	162.123	162.506	162.055	162.036	157.177	165.423	160.929	158.051	164.571	165.961	164.28	175.562	173.151	177.714	162.86	163.951	168.338
	161.017	157.779	158.169	164.981	164.647	163.431	162.92	162.095	162.351	162.164	162.053	157.534	165.498	161.296	158.059	164.67	165.896	164.555	175.402	172.744	178.052	163.151	164.421	168.249
	161.051	157.634	157.819	164.952	164.432	163.317	162.718	162.094	162.256	162.23	162.05	157.86	165.635	161.651	158.257	164.805	165.905	164.915	175.186	172.385	178.278	163.458	164.956	168.188
	161.08	157.521	157.528	164.948	164.248	163.23	162.531	162.12	162.213	162.278	162.021	158.157	165.815	161.981	158.615	164.975	165.966	165.311	174.969	172.062	178.394	163.775	165.518	168.152
	161.117	157.429	157.309	164.951	164.085	163.174	162.365	162.183	162.252	162.314	161.983	158.426	166.027	162.282	159.096	165.144	166.054	165.735	174.807	171.852	178.422	164.107	166.093	168.158
	161.162	157.369	157.16	164.946	163.873	163.145	162.274	162.295	162.351	162.344	161.941	158.659	166.264	162.547	159.654	165.304	166.181	166.188	174.671	171.718	178.396	164.409	166.664	168.185
	161.161	157.296	157.047	164.916	163.661	163.142	162.321	162.439	162.512	162.338	161.901	158.839	166.507	162.785	160.229	165.429	166.313	166.635	174.545	171.585	178.355	164.69	167.189	168.238
	161.169	157.208	156.963	164.87	163.475	163.162	162.429	162.613	162.733	162.323	161.866	158.985	166.734	163.009	160.784	165.53	166.448	167.073	174.45	171.462	178.316	164.917	167.724	168.336
	161.186	157.088	156.91	164.818	163.31	163.188	162.576	162.817	163.005	162.303	161.837	159.102	166.934	163.219	161.299	165.595	166.576	167.462	174.356	171.395	178.337	165.102	168.219	168.444
	161.173	156.946	156.863	164.767	163.155	163.166	162.747	163.023	163.299	162.285	161.793	159.189	167.113	163.43	161.765	165.627	166.702	167.818	174.279	171.383	178.45	165.259	168.656	168.532
	161.153	156.795	156.82	164.72	163.044	163.134	162.932	163.22	163.58	162.258	161.732	159.24	167.265	163.638	162.18	165.646	166.824	168.113	174.198	171.369	178.624	165.346	169.03	168.587
	161.123	156.631	156.776	164.67	163.019	163.075	163.099	163.391	163.836	162.215	161.65	159.257	167.398	163.862	162.557	165.651	166.896	168.334	174.078	171.372	178.796	165.405	169.354	168.602
	161.037	156.48	156.72	164.628	163.072	162.997	163.198	163.488	164.051	162.158	161.54	159.272	167.524	164.098	162.909	165.669	166.948	168.508	173.894	171.347	178.898	165.427	169.639	168.58
	160.943	156.348	156.655	164.526	163.122	162.898	163.233	163.536	164.197	162.093	161.373	159.278	167.634	164.345	163.242	165.696	166.975	168.583	173.63	171.254	178.879	165.417	169.857	168.456
	160.839	156.278	156.583	164.384	163.164	162.748	163.216	163.536	164.245	161.968	161.175	159.264	167.737	164.602	163.561	165.736	166.951	168.584	173.293	171.166	178.708	165.404	169.92	168.284
	160.671	156.253	156.53	164.224	163.212	162.601	163.15	163.442	164.214	161.803	160.948	159.216	167.837	164.872	163.874	165.801	166.888	168.531	172.888	171	178.353	165.399	169.901	168.067
	160.474	156.259	156.467	164.044	163.236	162.409	163.033	163.277	164.102	161.601	160.692	159.143	167.94	165.149	164.188	165.878	166.762	168.399	172.394	170.878	177.847	165.396	169.815	167.811
	160.249	156.317	156.399	163.84	163.216	162.182	162.858	163.045	163.913	161.362	160.407	159.049	168.03	165.429	164.482	165.957	166.573	168.245	171.905	170.755	177.275	165.394	169.657	167.502
	159.975	156.407	156.331	163.61	163.134	161.921	162.683	162.731	163.658	161.093	160.125	158.932	168.112	165.692	164.752	166.024	166.358	168.062	171.416	170.709	176.696	165.416	169.409	167.157
	159.695	156.519	156.274	163.429	163.001	161.614	162.489	162.372	163.27	160.825	159.846	158.787	168.165	165.935	165.005	166.081	166.107	167.859	170.942	170.552	176.129	165.454	169.087	166.797
	159.411	156.66	156.237	163.279	162.834	161.314	162.276	161.994	162.851	160.572	159.575	158.613	168.196	166.137	165.235	166.103	165.83	167.645	170.504	170.407	175.577	165.51	168.763	166.426
	159.107	156.81	156.226	163.135	162.633	161.035	162.044	161.609	162.419	160.352	159.324	158.426	168.166	166.283	165.454	166.109	165.547	167.414	170.229	170.274	175.064	165.579	168.455	166.045
	158.817	156.969	156.254	162.992	162.4	160.792	161.783	161.261	161.993	160.193	159.151	158.193	168.102	166.362	165.674	166.099	165.292	167.179	170.089	170.146	174.561	165.651	168.18	165.66
	158.538	157.184	156.295	162.867	162.151	160.6	161.525	160.95	161.604	160.08	159.039	157.927	168.003	166.37	165.885	166.04	165.076	166.936	170.046	170.008	174.051	165.727	167.988	165.302
	158.341	157.426	156.356	162.745	161.903	160.473	161.269	160.683	161.258	160.012	158.962	157.639	167.855	166.305	166.076	165.973	164.893	166.653	170.066	169.89	173.542	165.8	167.831	164.978
	158.19	157.694	156.446	162.628	161.665	160.458	161.025	160.475	161.01	160.001	158.912	157.333	167.653	166.187	166.234	165.898	164.797	166.32	170.103	169.838	173.059	165.871	167.734	164.699
	158.084	158.005	156.627	162.513	161.445	160.544	160.792	160.32	160.835	160.032	158.892	156.993	167.424	166.049	166.334	165.807	164.739	165.951	170.124	169.849	172.587	165.922	167.723	164.48
	158.077	158.349	156.816	162.401	161.258	160.757	160.571	160.185	160.707	160.088	158.868	156.659	167.154	165.918	166.354	165.706	164.717	165.482	170.09	169.921	172.122	165.967	167.766	164.357
	158.134	158.729	157.01	162.303	161.126	161.098	160.388	160.064	160.625	160.162	158.811	156.351	166.847	165.82	166.285	165.594	164.743	164.978	169.965	170.076	171.723	166.005	167.829	164.323
	158.255	159.184	157.233	162.237	161.062	161.554	160.243	159.937	160.571	160.248	158.733	156.088	166.522	165.775	166.126	165.475	164.772	164.426	169.714	170.315	171.358	166.046	167.908	164.371
	158.509	159.679	157.517	162.218	161.079	162.125	160.177	159.828	160.554	160.359	158.645	155.876	166.194	165.789	165.835	165.354	164.802	163.822	169.28	170.642	171.026	166.087	168.001	164.499
	158.815	160.219	157.859	162.257	161.188	162.786	160.185	159.756	160.585	160.499	158.563	155.723	165.887	165.847	165.522	165.231	164.844	163.205	168.777	171.006	170.711	166.128	168.176	164.716
	159.176	160.797	158.268	162.367	161.399	163.51	160.284	159.743	160.677	160.664	158.516	155.678	165.632	165.955	165.236	165.074	164.878	162.574	168.224	171.388	170.437	166.164	168.353	165.04
	159.664	161.403	158.743	162.56	161.727	164.26	160.496	159.78	160.86	160.849	158.519	155.697	165.472	166.088	165.019	164.894	164.89	161.962	167.632	171.78	170.171	166.199	168.533	165.421
	160.207	162.048	159.296	162.849	162.162	165.004	160.839	159.875	161.133	161.052	158.574	155.78	165.439	166.232	164.916	164.684	164.882	161.365	166.977	172.092	169.867	166.255	168.721	165.849
	160.805	162.706	159.92	163.238	162.684	165.731	161.321	160.04	161.487	161.264	158.682	155.908	165.541	166.383	164.997	164.435	164.859	160.811	166.2	172.234	169.541	166.317	168.948	166.315
	161.507	163.371	160.614	163.69	163.275	166.398	161.84	160.33	161.907	161.476	158.847	156.071	165.758	166.537	165.233	164.162	164.806	160.305	165.429	172.125	169.154	166.385	169.153	166.81
	162.243	164.044	161.382	164.175	163.914	166.968	162.417	160.719	162.374	161.667	159.054	156.27	166.053	166.682	165.578	163.854	164.709	159.837	164.705	171.777	168.692	166.452	169.335	167.342
	163.012	164.685	162.18	164.666	164.584	167.425	163.042	161.155	162.867	161.816	159.262	156.456	166.395	166.797	166.003	163.521	164.583	159.46	164.048	171.114	168.184	166.521	169.493	167.847
	163.831	165.314	162.993	165.132	165.225	167.755	163.685	161.623	163.362	161.94	159.46	156.628	166.746	166.872	166.473	163.184	164.399	159.129	163.507	170.332	167.638	166.592	169.619	168.319
	164.654	165.933	163.802	165.527	165.82	167.944	164.323	162.131	163.836	162.038	159.647	156.773	167.119	166.877	166.97	162.846	164.175	158.858	163.135	169.424	167.05	166.655	169.746	168.77
	165.48	166.517	164.599	165.854	166.333	167.96	164.938	162.646	164.288	162.097	159.767	156.878	167.533	166.813	167.493	162.525	163.921	158.686	162.93	168.439	166.418	166.712	169.848	169.179
	166.286	167.087	165.382	166.113	166.731	167.873	165.51	163.157	164.719	162.111	159.811	156.937	168.017	166.687	168.01	162.215	163.612	158.569	162.858	167.494	165.761	166.744	169.919	169.561
	167.077	167.643	166.14	166.3	166.971	167.701	166.035	163.633	165.12	162.089	159.794	156.939	168.562	166.524	168.494	161.927	163.293	158.546	162.802	166.629	165.11	166.753	169.988	169.911
	167.851	168.166	166.866	166.423	167.051	167.475	166.498	164.051	165.419	162.029	159.725	156.915	169.043	166.339	168.898	161.661	162.963	158.59	162.777	165.876	164.396	166.739	170.026	170.238
	168.571	168.67	167.56	166.498	167.013	167.239	166.876	164.427	165.648	161.92	159.617	156.892	169.544	166.141	169.209	161.409	162.642	158.674	162.753	165.147	163.69	166.683	170.032	170.569
	169.252	169.149	168.219	166.528	166.867	167.033	167.181	164.762	165.819	161.761	159.444	156.873	170.008	165.944	169.405	161.18	162.332	158.839	162.709	164.64	163.03	166.611	170.006	170.876
	169.893	169.593	168.799	166.532	166.632	166.883	167.385	165.055	165.937	161.581	159.244	156.861	170.391	165.746	169.5	160.986	162.037	159.048	162.625	164.255	162.455	166.512	169.945	171.165
	170.436	170.014	169.337	166.537	166.349	166.794	167.55	165.301	165.983	161.387	159.045	156.879	170.679	165.588	169.526	160.818	161.776	159.291	162.546	164.036	162.008	166.411	169.83	171.431
	170.915	170.389	169.83	166.537	166.083	166.774	167.67	165.502	165.957	161.164	158.867	156.912	171.007	165.471	169.545	160.707	161.539	159.599	162.506	163.83	161.737	166.312	169.71	171.667
	171.332	170.702	170.258	166.534	165.836	166.832	167.753	165.641	165.926	160.95	158.699	156.958	171.312	165.396	169.602	160.67	161.345	159.916	162.481	163.778	161.641	166.229	169.575	171.859
	171.615	170.972	170.606	166.549	165.633	166.939	167.833	165.736	165.896	160.746	158.557	157	171.605	165.366	169.705	160.689	161.207	160.245	162.468	163.788	161.73	166.182	169.385	172.014
	171.836	171.189	170.894	166.595	165.501	167.056	167.933	165.805	165.862	160.553	158.445	157.04	171.867	165.384	169.866	160.817	161.101	160.601	162.515	163.837	161.956	166.17	169.151	172.123
	171.994	171.363	171.123	166.639	165.475	167.153	168.011	165.855	165.843	160.382	158.371	157.085	172.117	165.459	170.099	161.02	161.049	160.96	162.581	163.901	162.249	166.257	168.926	172.188
	172.029	171.502	171.287	166.636	165.504	167.211	168.097	165.888	165.819	160.241	158.341	157.125	172.324	165.568	170.37	161.282	161.05	161.315	162.704	164	162.554	166.38	168.698	172.212
	172.014	171.574	171.385	166.597	165.559	167.21	168.183	165.931	165.813	160.145	158.341	157.187	172.451	165.711	170.626	161.649	161.088	161.653	162.89	164.078	162.834	166.561	168.44	172.202
	171.95	171.617	171.439	166.528	165.642	167.121	168.257	165.989	165.832	160.099	158.367	157.257	172.487	165.881	170.905	162.065	161.199	161.981	163.135	164.114	163.056	166.809	168.112	172.153
	171.829	171.634	171.466	166.397	165.758	166.952	168.326	166.072	165.875	160.091	158.406	157.33	172.45	166.085	171.172	162.52	161.349	162.291	163.413	164.141	163.213	167.086	167.81	172.061
	171.677	171.595	171.454	166.202	165.842	166.72	168.348	166.195	165.958	160.126	158.452	157.404	172.36	166.323	171.398	163.002	161.528	162.592	163.741	164.155	163.32	167.386	167.533	171.929
	171.493	171.519	171.424	165.961	165.864	166.438	168.387	166.345	166.065	160.171	158.501	157.476	172.204	166.588	171.589	163.482	161.752	162.885	164.088	164.18	163.412	167.699	167.271	171.767
	171.281	171.406	171.376	165.702	165.847	166.124	168.369	166.518	166.191	160.208	158.504	157.543	172.003	166.876	171.759	163.959	161.988	163.156	164.415	164.22	163.519	168.023	166.957	171.551
	171.056	171.204	171.278	165.431	165.799	165.786	168.305	166.718	166.302	160.18	158.465	157.583	171.768	167.184	171.883	164.4	162.237	163.432	164.638	164.325	163.632	168.324	166.706	171.302
	170.82	170.953	171.156	165.15	165.718	165.451	168.22	166.907	166.356	160.082	158.376	157.608	171.491	167.501	171.95	164.802	162.475	163.712	164.822	164.578	163.75	168.61	166.5	171.013
	170.544	170.647	170.992	164.868	165.571	165.108	168.082	167.067	166.329	159.905	158.234	157.612	171.186	167.819	171.97	165.161	162.698	163.98	164.997	164.896	163.904	168.867	166.323	170.686
	170.236	170.245	170.754	164.581	165.366	164.766	167.892	167.168	166.203	159.64	158.033	157.582	170.865	168.121	171.948	165.437	162.899	164.242	165.127	165.206	164.129	169.05	166.197	170.325
	169.897	169.808	170.435	164.274	165.154	164.43	167.641	167.187	165.982	159.258	157.749	157.495	170.558	168.398	171.888	165.684	163.044	164.493	165.15	165.587	164.473	169.201	166.107	169.937
	169.51	169.332	170.052	163.967	164.94	164.098	167.362	167.14	165.688	158.796	157.417	157.336	170.284	168.639	171.797	165.898	163.155	164.744	165.106	166.012	164.784	169.318	166.085	169.523
	169.086	168.794	169.602	163.667	164.716	163.775	167.061	167.026	165.352	158.295	157.046	157.106	170.062	168.836	171.691	166.075	163.209	164.991	165.107	166.236	165.184	169.39	166.148	169.085
	168.626	168.227	169.059	163.369	164.479	163.459	166.728	166.806	164.988	157.769	156.643	156.808	169.901	168.989	171.579	166.243	163.21	165.207	165.124	166.462	165.65	169.425	166.267	168.624
	168.09	167.624	168.526	163.075	164.225	163.157	166.345	166.517	164.593	157.203	156.217	156.453	169.774	169.083	171.464	166.404	163.181	165.389	165.14	166.789	166.116	169.388	166.453	168.138
	167.496	167.031	167.987	162.799	163.976	162.877	165.912	166.19	164.167	156.674	155.801	156.071	169.654	169.114	171.34	166.587	163.11	165.545	165.167	166.969	166.552	169.323	166.67	167.66
	166.843	166.456	167.422	162.563	163.724	162.621	165.462	165.841	163.717	156.16	155.436	155.679	169.512	169.089	171.193	166.786	163.02	165.644	165.279	166.995	166.91	169.212	166.906	167.177
	166.203	165.913	166.821	162.353	163.441	162.4	164.989	165.475	163.249	155.657	155.14	155.32	169.325	169	171.006	167.011	162.922	165.702	165.436	167.046	167.157	169.089	167.211	166.707
	165.565	165.409	166.219	162.171	163.16	162.232	164.493	165.099	162.746	155.296	154.921	155.027	169.083	168.853	170.815	167.233	162.83	165.707	165.603	167.081	167.325	168.952	167.478	166.279
	164.931	164.935	165.628	162.036	162.899	162.126	163.988	164.715	162.312	155.004	154.826	154.818	168.776	168.649	170.614	167.446	162.756	165.622	165.739	167.163	167.45	168.772	167.731	165.927
	164.385	164.518	165.084	161.965	162.673	162.091	163.542	164.321	161.95	154.796	154.828	154.701	168.39	168.386	170.353	167.635	162.696	165.501	165.968	167.292	167.595	168.568	167.977	165.667
	163.906	164.196	164.534	161.976	162.488	162.138	163.141	163.879	161.691	154.684	154.929	154.684	167.908	168.072	169.994	167.766	162.693	165.327	166.187	167.581	167.768	168.348	168.231	165.493
	163.495	163.935	164.018	162.061	162.345	162.29	162.808	163.427	161.574	154.678	155.119	154.809	167.332	167.716	169.522	167.851	162.726	165.11	166.428	167.949	167.94	168.096	168.438	165.402
	163.315	163.77	163.574	162.227	162.302	162.535	162.559	162.986	161.602	154.799	155.38	155.041	166.696	167.356	168.89	167.846	162.798	164.873	166.717	168.362	168.251	167.854	168.602	165.403
	163.198	163.634	163.25	162.472	162.358	162.84	162.404	162.562	161.75	155.006	155.719	155.364	165.996	167.02	168.085	167.738	162.943	164.617	167.088	168.82	168.663	167.629	168.72	165.51
	163.146	163.517	162.976	162.785	162.498	163.189	162.355	162.161	161.978	155.275	156.107	155.761	165.241	166.752	167.157	167.565	163.125	164.368	167.563	169.379	169.167	167.425	168.789	165.651
	163.213	163.432	162.747	163.164	162.719	163.567	162.469	161.794	162.26	155.679	156.539	156.221	164.481	166.568	166.196	167.292	163.358	164.125	168.092	170.057	169.687	167.233	168.815	165.81
	163.303	163.359	162.57	163.577	163.023	163.948	162.697	161.505	162.564	156.142	157.009	156.75	163.758	166.469	165.245	166.957	163.649	163.89	168.691	170.828	170.282	167.076	168.764	165.969
	163.414	163.288	162.418	164.009	163.423	164.316	162.97	161.354	162.823	156.647	157.507	157.293	163.086	166.448	164.387	166.588	163.963	163.665	169.397	171.662	170.975	166.948	168.655	166.11
	163.53	163.186	162.266	164.458	163.88	164.67	163.26	161.288	163.071	157.18	158.022	157.834	162.484	166.483	163.622	166.187	164.305	163.455	170.13	172.434	171.693	166.841	168.541	166.237
	163.635	163.048	162.1	164.922	164.37	165.012	163.541	161.292	163.289	157.715	158.557	158.367	162.002	166.542	162.946	165.793	164.655	163.274	170.862	173.073	172.368	166.793	168.397	166.311
	163.731	162.883	161.94	165.408	164.877	165.344	163.771	161.414	163.44	158.203	159.106	158.89	161.609	166.573	162.349	165.41	165.001	163.111	171.578	173.559	172.927	166.756	168.225	166.339
	163.713	162.664	161.799	165.88	165.388	165.663	163.861	161.607	163.469	158.637	159.657	159.396	161.291	166.569	161.814	165.086	165.318	162.979	172.258	173.83	173.302	166.734	168.026	166.334
	163.635	162.418	161.666	166.313	165.877	165.946	163.857	161.865	163.448	159.009	160.18	159.887	161.04	166.507	161.32	164.808	165.595	162.866	172.862	173.855	173.487	166.72	167.798	166.293
	163.495	162.152	161.509	166.691	166.34	166.169	163.783	162.189	163.383	159.299	160.658	160.356	160.827	166.388	160.838	164.567	165.848	162.762	173.374	173.614	173.443	166.713	167.624	166.261
	163.356	161.882	161.379	167.035	166.784	166.37	163.668	162.543	163.253	159.561	161.129	160.818	160.621	166.228	160.345	164.356	166.091	162.672	173.828	173.229	173.202	166.72	167.408	166.208
	163.068	161.551	161.207	167.327	167.197	166.522	163.518	162.926	163.087	159.79	161.564	161.275	160.446	166.033	159.842	164.213	166.256	162.621	174.214	172.72	172.814	166.723	167.219	166.162
	162.63	161.163	160.963	167.455	167.55	166.507	163.279	163.344	162.961	159.978	161.9	161.704	160.271	165.761	159.303	164.131	166.358	162.598	174.512	172.011	172.106	166.722	167.139	166.196

## Sheet: L2L6_S1MidIC_sag
	Subject 1	Subject 1	Subject 1	Subject 2	Subject 2	Subject 2	Subject 3	Subject 3	Subject 3	Subject 4	Subject 4	Subject 4	Subject 5	Subject 5	Subject 5	Subject 6	Subject 6	Subject 6	Subject 7	Subject 7	Subject 7	Subject 8	Subject 8	Subject 8
	Trial 10	Trial 11	Trial 12	Trial 15	Trial 24	Trial 25	Trial 10	Trial 12	Trial 13	Trial 12	Trial 16	Trial 17	Trial 14	Trial 17	Trial 21	Trial 06	Trial 07	Trial 08	Trial 11	Trial 13	Trial 14	Trial 12	Trial 13	Trial 16
	168.3	165.3	164.2	167.23	168.413	169.861	164.6	164.8	165	175.8	173.1	175.2	168.5	171.3	168.5	164.2	161.5	161.6	162.3	165.5	163.7	169.4	166.1	165.1
	168.5	165.6	164.4	167.533	168.567	170.083	164.7	164.9	165.2	175.7	173.1	175.2	168.7	171.5	168.6	164.2	161.5	161.3	162.6	165.6	164.1	169.1	166.1	165.4
	168.7	165.9	164.7	167.758	168.747	170.215	164.9	165.1	165.4	175.8	173.1	175.3	168.8	171.8	168.6	164.2	161.5	161.1	162.9	165.9	164.4	168.9	166.2	165.7
	168.8	166.3	165	167.956	168.94	170.325	165.1	165.4	165.6	175.8	173.1	175.5	169	172	168.8	164.2	161.6	160.8	163.1	166.2	164.7	168.8	166.3	165.9
	169	166.6	165.3	168.128	169.142	170.427	165.3	165.7	165.8	175.9	173.1	175.7	169.1	172.3	169.1	164.2	161.6	160.5	163.4	166.6	164.9	168.8	166.4	166.1
	169.2	167	165.6	168.258	169.361	170.501	165.6	166	166.1	176	173.2	175.8	169.3	172.6	169.5	164.1	161.7	160.3	163.7	166.9	165.1	168.8	166.6	166.3
	169.4	167.4	166	168.353	169.609	170.561	166	166.3	166.4	176.1	173.2	176	169.5	172.9	169.9	164.1	161.8	160	164	167.1	165.1	168.9	166.7	166.6
	169.6	167.8	166.4	168.43	169.858	170.63	166.3	166.7	166.8	176.2	173.2	176	169.7	173.2	170.4	164	161.9	159.9	164.3	167.2	165.1	169.1	166.9	166.8
	169.8	168.2	166.8	168.521	170.107	170.729	166.7	167.1	167.2	176.3	173.3	176.1	169.9	173.5	170.9	163.8	161.9	159.7	164.6	167.2	165	169.4	167.1	167.1
	170	168.6	167.1	168.627	170.357	170.852	167	167.5	167.5	176.4	173.4	176.1	170.1	173.7	171.3	163.6	162	159.6	164.9	167.2	164.9	169.8	167.3	167.4
	170.3	169	167.5	168.752	170.613	170.983	167.4	167.9	167.9	176.5	173.5	176.1	170.3	173.9	171.7	163.4	162	159.6	165.1	167.2	164.7	170.1	167.5	167.7
	170.5	169.5	167.9	168.906	170.864	171.132	167.7	168.4	168.3	176.5	173.6	176.1	170.5	174	172	163.1	162	159.6	165.1	167.1	164.6	170.5	167.6	168
	170.7	169.9	168.3	169.106	171.102	171.292	168.1	168.8	168.7	176.5	173.6	176.1	170.8	174.2	172.3	162.8	162	159.7	165.2	167	164.4	170.9	167.8	168.2
	170.9	170.3	168.7	169.336	171.333	171.454	168.5	169.3	169	176.4	173.7	176	171.1	174.4	172.7	162.5	161.9	159.7	165.2	166.9	164.2	171.3	167.9	168.5
	171.1	170.7	169.1	169.585	171.552	171.603	168.8	169.8	169.4	176.3	173.6	175.9	171.4	174.5	173	162.2	161.9	159.8	165.2	166.9	164	171.6	168	168.7
	171.2	171	169.6	169.846	171.747	171.727	169.2	170.2	169.8	176.1	173.5	175.8	171.6	174.7	173.3	161.9	161.8	159.9	165.2	166.9	163.8	171.8	168.1	168.8
	171.3	171.3	170	170.121	171.889	171.852	169.5	170.6	170.1	175.8	173.4	175.7	171.9	175	173.6	161.7	161.7	160.1	165.2	167	163.7	172	168.1	168.9
	171.4	171.5	170.4	170.414	171.993	171.971	169.8	171	170.3	175.5	173.2	175.5	172.2	175.2	173.8	161.6	161.5	160.3	165.2	167.2	163.5	172.1	168.2	169
	171.4	171.7	170.8	170.693	172.063	172.072	170	171.4	170.5	175.2	173	175.3	172.5	175.4	174	161.5	161.3	160.6	165.2	167.3	163.4	172.1	168.3	169
	171.3	171.8	171.1	170.968	172.104	172.156	170.2	171.6	170.6	174.9	172.8	175.1	172.9	175.7	174.2	161.4	161.1	160.9	165.3	167.5	163.5	172.1	168.3	168.9
	171.3	171.8	171.3	171.211	172.118	172.225	170.3	171.7	170.7	174.5	172.5	174.8	173.2	175.9	174.4	161.3	160.8	161.4	165.4	167.6	163.6	172.1	168.3	168.8
	171.1	171.7	171.5	171.423	172.112	172.271	170.3	171.8	170.6	174.2	172.3	174.6	173.6	176.1	174.5	161.3	160.5	161.9	165.4	167.8	163.9	172.1	168.4	168.6
	171	171.6	171.6	171.587	172.105	172.249	170.2	171.7	170.5	174	172.1	174.3	173.9	176.3	174.7	161.3	160.1	162.4	165.4	168	164.2	172.2	168.5	168.4
	170.9	171.4	171.6	171.669	172.089	172.173	170.1	171.6	170.4	173.8	172	174.1	174.2	176.5	174.8	161.2	159.8	163	165.4	168.2	164.8	172.2	168.5	168.2
	170.9	171.1	171.6	171.672	172.064	172.05	170	171.3	170.2	173.6	171.9	173.9	174.5	176.6	175	161.3	159.6	163.5	165.3	168.5	165.4	172.3	168.5	167.9
	170.9	170.8	171.4	171.583	172.03	171.888	169.8	170.9	169.9	173.5	171.8	173.7	174.8	176.6	175.1	161.3	159.3	164	165.2	168.7	166.1	172.4	168.5	167.7
	170.9	170.4	171.2	171.411	171.97	171.695	169.6	170.4	169.6	173.4	171.8	173.5	175	176.5	175.2	161.3	159	164.5	164.9	169	166.8	172.5	168.4	167.5
	171	170.1	170.9	171.167	171.885	171.479	169.3	169.9	169.3	173.3	171.8	173.3	175.2	176.3	175.3	161.5	158.8	164.8	164.7	169.1	167.4	172.5	168.4	167.3
	171.1	169.8	170.5	170.88	171.774	171.298	169	169.3	168.9	173.2	171.9	173.1	175.3	175.9	175.3	161.7	158.6	165.1	164.5	169.3	168	172.5	168.3	167.1
	171.2	169.5	170	170.59	171.637	171.157	168.6	168.7	168.5	173.1	172	172.9	175.3	175.5	175.3	161.9	158.6	165.3	164.4	169.4	168.5	172.5	168.2	167
	171.4	169.3	169.5	170.309	171.461	171.063	168.1	168.1	168	173.1	172.1	172.7	175.2	175.1	175.1	162.3	158.5	165.5	164.3	169.5	168.8	172.5	168.1	166.9
	171.7	169.2	169.1	170.075	171.28	171.018	167.7	167.5	167.6	173.1	172.2	172.6	175.1	174.8	174.8	162.7	158.3	165.5	164.3	169.6	169	172.5	168	166.9
	171.9	169.2	168.6	169.905	171.095	171.028	167.3	166.9	167.2	173.1	172.4	172.5	174.9	174.5	174.4	163.1	158.2	165.5	164.5	169.6	169.2	172.4	168	166.9
	172.2	169.3	168.2	169.798	170.926	171.103	166.8	166.4	166.9	173.2	172.5	172.4	174.6	174.3	174	163.5	158.1	165.4	164.7	169.6	169.3	172.4	168	166.9
	172.4	169.4	167.9	169.75	170.79	171.195	166.4	165.9	166.7	173.5	172.5	172.5	174.2	174.2	173.5	163.8	158.1	165.2	164.9	169.5	169.3	172.3	168	166.9
	172.6	169.5	167.7	169.764	170.698	171.277	166.2	165.6	166.6	173.7	172.5	172.5	173.9	174.1	173.1	164.1	158.1	164.9	165.1	169.4	169.3	172.3	168	167
	172.7	169.5	167.6	169.822	170.67	171.333	166	165.4	166.6	173.9	172.5	172.6	173.5	174.1	172.8	164.3	158.2	164.6	164.7	169.3	169.3	172.2	168	167
	172.7	169.6	167.6	169.902	170.678	171.364	165.9	165.4	166.6	174	172.5	172.7	173.2	174.1	172.6	164.5	158.3	164.2	165.3	169.3	169.3	172.1	168.1	167.1
	172.6	169.5	167.7	169.996	170.717	171.358	165.9	165.4	166.8	174.1	172.4	172.9	172.9	174	172.5	164.5	158.4	163.9	165.8	169.2	169.4	172.1	168.1	167.1
	172.5	169.4	167.8	170.092	170.778	171.298	166	165.5	166.9	174.2	172.3	172.9	172.7	174	172.4	164.5	158.6	163.6	166.3	169.1	169.5	172	168.1	167.2
	172.4	169.3	167.9	170.169	170.831	171.194	166.2	165.8	167.1	174.1	172.3	172.9	172.6	173.9	172.5	164.4	158.8	163.4	166.8	169.1	169.7	171.8	168.1	167.4
	172.2	169.1	168	170.182	170.849	171.076	166.2	166	167.3	173.9	172.3	172.9	172.5	173.8	172.5	164.4	159.1	163.2	167.2	169.1	169.9	171.7	168.2	167.6
	172.1	168.9	168	170.151	170.843	170.999	166.3	166.2	167.4	173.8	172.3	173.1	172.5	173.8	172.5	164.3	159.3	163	168	169.1	170.1	171.6	168.2	167.8
	171.9	168.7	167.9	170.086	170.815	170.915	166.3	166.3	167.5	173.7	172.4	173.2	172.4	173.8	172.5	164.2	159.5	162.9	168.3	169	170.2	171.5	168.2	167.9
	171.7	168.6	167.8	169.99	170.762	170.854	166.3	166.4	167.5	173.6	172.4	173.3	172.4	173.8	172.5	164.1	159.6	162.8	168.1	168.9	170.1	171.4	168.1	167.8
	171.6	168.5	167.6	169.879	170.674	170.821	166.2	166.4	167.4	173.5	172.4	173.5	172.4	173.8	172.5	164	159.7	162.7	168	168.9	169.9	171.2	168.1	167.8
	171.4	168.4	167.4	169.776	170.593	170.823	166.1	166.5	167.3	173.5	172.3	173.6	172.3	173.9	172.5	164	159.8	162.5	167.8	168.8	169.6	171	168	167.8
	171.2	168.3	167.3	169.718	170.522	170.867	166.1	166.4	167.2	173.4	172.3	173.6	172.3	173.8	172.5	164	159.9	162.4	167.7	168.8	169.1	170.9	168	167.8
	171.1	168.3	167.2	169.702	170.46	170.905	166.1	166.4	167.1	173.3	172.3	173.4	172.3	173.7	172.5	164	159.9	162.2	167.6	168.8	168.4	170.7	167.9	167.8
	171	168.3	167.1	169.715	170.409	170.974	166.2	166.4	167.1	173.3	172.3	173.2	172.3	173.7	172.5	164	160	162.1	167.6	168.7	167.8	170.4	167.8	167.8
	170.9	168.3	167.2	169.749	170.381	171.052	166.3	166.4	167.1	173.3	172.3	173.1	172.3	173.6	172.6	164	160.1	161.9	167.5	168.6	167.1	170.2	167.6	167.9
	170.8	168.4	167.2	169.794	170.384	171.128	166.5	166.3	167	173.3	172.3	172.9	172.2	173.5	172.6	164	160.2	161.8	167.5	168.4	166.3	170	167.5	168
	170.8	168.4	167.2	169.831	170.396	171.197	166.6	166.3	167.1	173.5	172.4	172.9	172.1	173.5	172.6	163.9	160.5	161.6	167.5	168.2	165.3	169.8	167.4	168
	170.8	168.5	167.3	169.855	170.42	171.276	166.7	166.3	167.1	173.6	172.5	172.9	172.1	173.4	172.7	163.9	160.8	161.6	167.4	168.1	164.9	169.5	167.3	167.9
	170.9	168.6	167.3	169.868	170.463	171.347	166.8	166.3	167.1	173.7	172.6	173	172.2	173.4	172.7	163.8	161.1	161.7	167.3	167.8	165	169.4	167.2	167.8
	171	168.7	167.4	169.878	170.524	171.422	166.9	166.3	167.2	173.9	172.7	173.2	172.3	173.3	172.8	163.8	161.4	161.8	167.1	167.6	165.2	169.2	167.1	167.8
	171.2	168.9	167.5	169.897	170.582	171.499	166.9	166.3	167.3	174.1	172.8	173.4	172.5	173.3	173	163.7	161.7	162	166.9	167.3	165.4	169.1	167.1	167.8
	171.3	169.1	167.7	169.935	170.651	171.568	167	166.3	167.4	174.2	173	173.7	172.8	173.2	173.1	163.7	162	162.2	166.6	166.9	165.6	169.2	167	167.8
	171.4	169.3	167.9	170	170.736	171.618	167.2	166.3	167.4	174.3	173.2	173.9	173	173.1	173.2	163.7	162.3	162.5	166.3	166.6	166.4	169.2	167.1	167.9
	171.5	169.6	168.2	170.091	170.838	171.631	167.3	166.4	167.5	174.3	173.4	174.2	173.2	172.9	173.3	163.7	162.6	162.9	165.9	166.3	166.2	169.3	167.1	168
	171.6	169.8	168.5	170.194	170.955	171.615	167.4	166.4	167.6	174.5	173.7	174.5	173.3	172.8	173.4	163.8	162.8	163.3	165.5	166	165.8	169.5	167.1	168.1
	171.6	170	168.8	170.306	171.083	171.558	167.5	166.6	167.7	174.6	173.9	174.8	173.4	172.7	173.5	163.9	163	163.8	165.1	165.6	165.4	169.7	167.1	168.3
	171.6	170.2	169.2	170.409	171.212	171.45	167.6	166.7	167.8	174.8	174.2	175	173.4	172.5	173.4	164	163.2	164.2	164.7	164.9	165	169.9	167	168.4
	171.6	170.3	169.4	170.489	171.324	171.318	167.7	166.9	167.8	175	174.4	175.2	173.4	172.3	173.4	164.2	163.4	164.6	164.3	163.9	164.7	170.1	167	168.5
	171.5	170.4	169.6	170.542	171.397	171.166	167.7	167.1	167.8	175.1	174.6	175.5	173.4	172.1	173.3	164.4	163.5	165.1	163.8	162.8	164.4	170.2	167	168.6
	171.3	170.4	169.8	170.549	171.408	171.01	167.6	167.3	167.8	175.3	174.7	175.7	173.4	171.8	173.2	164.7	163.6	165.5	163.5	161.9	164.3	170.4	166.9	168.7
	171.2	170.3	169.8	170.51	171.33	170.855	167.6	167.5	167.7	175.5	174.8	175.9	173.3	171.6	173.1	165	163.6	165.9	163.2	161	164.2	170.6	166.8	168.7
	171	170.3	169.7	170.429	171.195	170.706	167.5	167.6	167.6	175.7	174.8	176	173.3	171.3	172.9	165.4	163.6	166.1	162.9	160.6	164.2	170.7	166.9	168.6
	170.8	170.2	169.6	170.313	171.008	170.584	167.3	167.7	167.5	176	174.8	176.1	173.2	171	172.8	165.9	163.6	166.4	162.7	161.2	164.3	170.9	166.8	168.5
	170.6	170.1	169.4	170.169	170.774	170.464	167.2	167.8	167.4	176.2	174.7	176.1	173.1	170.7	172.6	166.3	163.5	166.6	162.5	161.8	164.5	171.1	166.8	168.3
	170.4	170	169.2	170.012	170.528	170.364	167	167.8	167.3	176.4	174.6	176.1	172.9	170.4	172.4	166.7	163.3	166.7	162.4	162.2	164.8	171.4	166.9	168.1
	170.2	169.9	169	169.829	170.264	170.27	166.8	167.8	167.2	176.5	174.6	175.9	172.8	170.1	172.3	167	163.1	166.8	162.4	162	165	171.7	167	167.8
	170	169.7	168.8	169.648	170.011	170.179	166.5	167.8	167	176.6	174.7	175.6	172.6	169.8	172	167.2	162.9	167	162.3	161.7	165.4	171.9	167.1	167.4
	169.8	169.6	168.6	169.462	169.764	170.103	166.2	167.8	166.8	176.7	174.8	175.5	172.3	169.5	171.8	167.4	162.7	167.1	162.2	160.8	165.7	172.2	167.3	167.1
	169.6	169.4	168.3	169.274	169.511	170.032	165.9	167.7	166.6	176.6	174.9	175.3	172.1	169.2	171.6	167.5	162.4	167.2	162	160	165.9	172.3	167.5	166.8
	169.4	169.1	168	169.095	169.27	169.974	165.5	167.5	166.2	176.6	175	175.2	171.8	169	171.3	167.5	162.2	167.4	161.9	159.4	165.9	172.4	167.7	166.5
	169.3	168.9	167.7	168.939	169.038	169.948	165.1	167.3	165.7	176.7	175.2	175.1	171.4	168.7	171	167.5	161.9	167.6	161.8	160.2	165.4	172.3	167.9	166.2
	169.1	168.6	167.4	168.844	168.842	169.964	164.7	167	165.2	176.9	175.3	175.1	171	168.5	170.7	167.4	161.8	167.9	161.5	161.3	164.9	172.2	168.1	165.9
	169	168.3	167	168.792	168.696	170.018	164.3	166.7	164.7	177.2	175.4	175.1	170.6	168.3	170.3	167.3	161.7	168.1	161.3	162.4	164.4	172	168.3	165.7
	168.9	168	166.7	168.796	168.603	170.091	164	166.3	164.3	177.6	175.5	175.1	170.2	168	169.9	167.3	161.6	168.4	161.1	163.4	164.1	171.8	168.4	165.6
	168.8	167.7	166.4	168.859	168.584	170.167	163.8	165.8	164	177.7	175.6	175	169.7	167.8	169.5	167.2	161.5	168.5	161.2	164.4	163.8	171.5	168.5	165.5
	168.7	167.5	166.1	168.97	168.626	170.222	163.5	165.2	163.6	177.8	175.7	174.9	169.2	167.7	169.1	167.1	161.5	168.7	161.8	164.7	163.9	171.3	168.6	165.4
	168.6	167.3	165.9	169.078	168.707	170.22	163.4	164.7	163.3	177.8	175.7	174.8	168.7	167.5	168.6	167.1	161.6	168.7	162.4	164.8	164.2	171	168.7	165.5
	168.5	167.1	165.8	169.146	168.82	170.125	163.4	164.3	163.1	177.8	175.6	174.7	168.1	167.1	168.2	166.9	161.7	168.7	163	164.7	164.5	170.8	168.7	165.6
	168.3	166.8	165.7	169.146	168.956	169.916	163.5	164	162.9	177.4	175.6	174.6	167.6	166.7	167.7	166.7	161.9	168.5	163.6	164.6	164.7	170.7	168.7	165.7
	168.1	166.5	165.5	169.049	169.026	169.619	163.6	163.7	162.7	177	175.5	174.5	167	166.3	167.3	166.4	162.1	168.2	164.2	164.6	164.7	170.6	168.7	165.7
	167.7	166.1	165.2	168.848	169.037	169.264	163.8	163.6	162.6	176.6	175.6	174.5	166.3	165.9	166.9	166.2	162.3	167.9	164.8	164.5	164.8	170.5	168.7	165.8
	167.4	165.7	164.8	168.566	168.941	168.899	164.1	163.6	162.8	176.4	175.7	174.5	165.7	165.5	166.6	165.9	162.6	167.6	164.8	164.5	164.9	170.4	168.7	165.9
	167	165.3	164.5	168.249	168.744	168.569	164.5	163.6	163	176.3	175.9	174.5	165.3	165.2	166.4	165.6	162.9	167.2	164.8	164.4	164.9	170.4	168.6	166
	166.7	165	164.1	167.931	168.487	168.289	164.8	163.6	163.4	176.3	176	174.5	165	165	166.2	165.2	163.1	166.6	164.8	164.3	165.1	170.4	168.5	166
	166.3	164.6	163.7	167.65	168.132	168.135	165.1	163.6	163.8	176.3	176.1	174.5	164.7	164.8	166.1	164.9	163.3	166.1	164.8	164.2	165.2	170.4	168.5	166
	166	164.4	163.5	167.443	167.8	168.075	165.3	163.7	164.2	176.5	176.2	174.6	164.5	164.6	166.1	164.7	163.5	165.6	165	164.1	165.4	170.4	168.4	165.9
	165.9	164.3	163.4	167.318	167.514	168.1	165.5	163.7	164.6	176.8	176.2	174.7	164.3	164.3	166	164.5	163.6	165.1	164.8	164.1	165.4	170.4	168.3	165.9
	165.8	164.4	163.6	167.246	167.314	168.187	165.5	163.8	164.9	177	176.2	174.8	164.1	164.1	165.9	164.3	163.8	164.6	164.3	164.2	165.5	170.4	168.2	165.8
	165.9	164.6	163.8	167.263	167.247	168.286	165.5	163.9	165.1	177.2	176.2	174.8	163.8	163.8	165.8	164	163.8	164.1	163.4	164.4	165.5	170.5	168.2	165.7
	166	164.8	164.1	167.348	167.28	168.452	165.4	164	165.3	177.3	176.1	174.9	163.7	163.5	165.7	163.7	163.9	163.5	163.1	164.7	165.5	170.5	168.2	165.6
	166.2	165.1	164.4	167.499	167.395	168.612	165.3	164.1	165.3	177.4	176.1	174.8	163.6	163.3	165.7	163.5	164	163	162.9	165	165.7	170.4	168.2	165.6
	166.4	165.4	164.8	167.697	167.564	168.762	165.1	164.2	165.3	177.4	176.1	174.8	163.6	163	165.7	163.1	164	162.5	162.3	165.4	165.8	170.5	168.2	165.5
	166.6	165.8	165.2	167.938	167.768	168.916	165	164.3	165.3	177.4	176	174.6	163.7	162.8	165.7	162.7	164	162	162.1	165.7	166	170.4	168.2	165.4
	166.9	166	165.5	168.262	167.989	169.107	164.9	164.3	165.1	177.4	175.8	174.2	163.9	162.8	165.8	162.2	164	161.5	163.6	166	166.4	170.3	168.3	165.4
	AVERAGE

## Sheet: L2L6_S1MidIC_hor
	Subject 1	Subject 1	Subject 1	Subject 2	Subject 2	Subject 2	Subject 3	Subject 3	Subject 3	Subject 4	Subject 4	Subject 4	Subject 5	Subject 5	Subject 5	Subject 6	Subject 6	Subject 6	Subject 7	Subject 7	Subject 7	Subject 8	Subject 8	Subject 8
	Trial 10	Trial 11	Trial 12	Trial 15	Trial 24	Trial 25	Trial 10	Trial 12	Trial 13	Trial 12	Trial 16	Trial 17	Trial 14	Trial 17	Trial 21	Trial 06	Trial 07	Trial 08	Trial 11	Trial 13	Trial 14	Trial 12	Trial 13	Trial 16
	161.516	157.853	155.564	154.491	157.29	158.7	151.106	151.912	153.157	157.428	154.299	150.71	161.679	169.224	161.632	151.34	150.618	147.136	164.542	167.342	165.58	152.316	157.225	156.514
	161.846	158.408	156.379	155.231	157.837	159.161	152.165	152.801	154.079	157.744	154.659	151.002	162.517	169.972	162.492	151.285	150.652	146.984	164.769	167.329	165.781	151.971	157.297	157.035
	162.131	158.994	157.185	155.877	158.375	159.57	153.169	153.701	155.018	158.032	154.992	151.528	163.24	170.618	163.279	151.236	150.689	146.827	165.026	167.405	165.915	151.702	157.469	157.479
	162.371	159.612	157.98	156.485	158.905	159.966	154.178	154.614	155.946	158.309	155.292	152.126	163.976	171.238	164.216	151.193	150.728	146.662	165.298	167.469	165.981	151.548	157.706	157.893
	162.653	160.223	158.768	157.057	159.427	160.357	155.189	155.55	156.857	158.59	155.568	152.74	164.682	171.827	165.222	151.153	150.766	146.545	165.58	167.543	165.968	151.464	157.978	158.299
	162.926	160.844	159.547	157.576	159.935	160.725	156.187	156.474	157.764	158.805	155.85	153.385	165.374	172.381	166.271	151.111	150.799	146.456	165.902	167.609	165.849	151.437	158.352	158.683
	163.189	161.481	160.336	158.048	160.429	161.082	157.226	157.387	158.656	158.986	156.03	154.054	166.04	172.891	167.37	151.069	150.823	146.414	166.162	167.606	165.61	151.559	158.778	159.037
	163.444	162.129	161.137	158.484	160.896	161.424	158.178	158.291	159.52	159.134	156.19	154.689	166.671	173.321	168.463	151.01	150.831	146.443	166.453	167.542	165.283	151.844	159.246	159.379
	163.691	162.765	161.903	158.913	161.333	161.756	159.1	159.212	160.341	159.249	156.32	155.279	167.256	173.711	169.451	150.932	150.824	146.518	166.778	167.411	164.886	152.233	159.748	159.715
	163.93	163.381	162.625	159.337	161.737	162.067	159.963	160.11	161.116	159.337	156.409	155.811	167.797	174.022	170.291	150.829	150.784	146.704	167.112	167.271	164.461	152.786	160.252	160.044
	164.137	163.965	163.316	159.753	162.109	162.34	160.759	160.981	161.85	159.362	156.474	156.286	168.26	174.244	171.018	150.676	150.72	146.967	167.344	167.118	164.03	153.388	160.73	160.337
	164.311	164.517	163.984	160.155	162.418	162.557	161.498	161.807	162.507	159.349	156.469	156.72	168.653	174.426	171.649	150.494	150.639	147.288	167.532	166.963	163.617	154.058	161.167	160.578
	164.452	165.017	164.616	160.551	162.674	162.712	162.197	162.594	163.088	159.33	156.43	157.019	168.999	174.589	172.195	150.269	150.517	147.699	167.728	166.848	163.242	154.755	161.548	160.755
	164.512	165.429	165.197	160.921	162.877	162.802	162.777	163.322	163.583	159.213	156.355	157.224	169.296	174.729	172.675	149.992	150.365	148.128	167.954	166.809	162.918	155.444	161.828	160.876
	164.526	165.777	165.718	161.249	163.027	162.815	163.233	163.977	163.988	159.035	156.234	157.354	169.529	174.831	173.074	149.697	150.193	148.579	168.146	166.827	162.646	156.087	162.039	160.954
	164.495	166.02	166.142	161.522	163.109	162.739	163.603	164.486	164.301	158.813	156.055	157.391	169.71	174.898	173.409	149.382	149.998	149.049	168.266	166.911	162.466	156.64	162.168	160.943
	164.294	166.131	166.507	161.735	163.102	162.568	163.882	164.874	164.461	158.566	155.814	157.306	169.868	174.916	173.661	149.068	149.794	149.518	168.432	167.106	162.384	157.135	162.209	160.877
	163.996	166.148	166.798	161.889	163.039	162.292	164.02	165.138	164.495	158.236	155.497	157.12	170.012	174.837	173.833	148.765	149.584	149.982	168.64	167.383	162.4	157.504	162.157	160.748
	163.599	165.992	166.965	161.932	162.918	161.92	163.979	165.235	164.4	157.846	155.105	156.891	170.143	174.647	173.908	148.492	149.3	150.435	168.845	167.724	162.51	157.835	161.994	160.546
	163.032	165.677	166.991	161.861	162.737	161.456	163.86	165.095	164.163	157.403	154.643	156.594	170.234	174.34	173.898	148.243	148.981	150.876	169.07	168.11	162.789	158.114	161.757	160.26
	162.391	165.25	166.904	161.676	162.49	160.906	163.629	164.813	163.751	156.917	154.101	156.224	170.299	173.925	173.802	148.015	148.619	151.272	169.217	168.528	163.294	158.325	161.441	159.886
	161.676	164.628	166.703	161.38	162.161	160.273	163.26	164.393	163.187	156.393	153.518	155.803	170.344	173.406	173.597	147.837	148.154	151.639	169.292	168.951	163.894	158.503	161.002	159.431
	160.858	163.855	166.361	160.974	161.777	159.529	162.763	163.739	162.49	155.832	152.906	155.373	170.36	172.775	173.291	147.695	147.665	151.983	169.309	169.435	164.675	158.62	160.481	158.9
	160.035	162.983	165.886	160.448	161.329	158.714	162.189	162.941	161.685	155.245	152.283	154.957	170.31	172.022	172.91	147.578	147.153	152.211	169.311	169.934	165.624	158.656	159.896	158.306
	159.209	161.965	165.3	159.816	160.813	157.842	161.553	162.013	160.79	154.65	151.683	154.526	170.227	171.15	172.476	147.504	146.637	152.376	169.213	170.398	166.685	158.643	159.261	157.66
	158.432	160.894	164.592	159.103	160.237	156.925	160.829	160.931	159.791	154.1	151.117	154.073	170.147	170.175	171.954	147.451	146.091	152.458	169.031	170.889	167.73	158.574	158.599	156.988
	157.692	159.791	163.671	158.327	159.587	155.97	160.03	159.773	158.709	153.594	150.598	153.595	169.993	169.104	171.395	147.417	145.459	152.402	168.798	171.325	168.728	158.465	157.903	156.274
	156.988	158.693	162.644	157.507	158.892	154.998	159.18	158.562	157.554	153.138	150.145	153.088	169.788	167.929	170.813	147.448	144.886	152.281	168.565	171.657	169.687	158.307	157.217	155.532
	156.364	157.641	161.521	156.666	158.154	154.079	158.28	157.303	156.373	152.748	149.773	152.546	169.525	166.681	170.171	147.507	144.357	152.056	168.417	171.886	170.517	158.086	156.558	154.788
	155.805	156.632	160.269	155.829	157.374	153.233	157.29	156.011	155.187	152.466	149.499	151.937	169.217	165.418	169.432	147.587	143.935	151.757	168.323	172.063	171.115	157.848	155.943	154.09
	155.311	155.78	158.972	155.021	156.555	152.482	156.208	154.694	153.959	152.229	149.271	151.279	168.764	164.18	168.597	147.699	143.553	151.42	168.314	172.119	171.542	157.588	155.429	153.447
	154.992	155.053	157.663	154.253	155.732	151.848	155.158	153.403	152.816	152.03	149.092	150.595	168.175	163.023	167.647	147.813	143.2	151.039	168.4	172.099	171.783	157.36	154.971	152.904
	154.748	154.437	156.371	153.543	154.917	151.408	154.096	152.192	151.763	151.874	148.956	149.917	167.445	161.987	166.584	147.929	142.925	150.646	168.559	172.036	171.871	157.148	154.597	152.469
	154.58	154.066	155.203	152.9	154.132	151.186	153.053	151.038	150.823	151.907	148.851	149.276	166.583	161.124	165.431	148.002	142.767	150.244	168.743	171.929	171.838	156.93	154.341	152.127
	154.571	153.8	154.148	152.337	153.402	151.153	152.077	149.996	150.003	151.995	148.764	148.711	165.578	160.497	164.205	148.046	142.719	149.801	168.908	171.793	171.734	156.709	154.175	151.952
	154.652	153.643	153.222	151.87	152.756	151.296	151.178	149.08	149.289	152.1	148.694	148.229	164.5	160.101	162.949	148.059	142.734	149.353	168.88	171.67	171.654	156.483	154.073	151.878
	154.823	153.676	152.527	151.523	152.244	151.603	150.409	148.364	148.78	152.166	148.68	147.851	163.369	159.909	161.728	148.032	142.786	148.899	168.409	171.603	171.577	156.304	154.035	151.893
	155.045	153.78	152.076	151.29	151.857	152.083	149.812	147.838	148.428	152.336	148.745	147.591	162.244	159.905	160.585	147.984	142.887	148.445	168.775	171.601	171.588	156.134	154.057	151.98
	155.303	153.966	151.82	151.19	151.615	152.684	149.436	147.457	148.243	152.573	148.895	147.44	161.208	160.081	159.601	147.911	143.046	147.999	169.118	171.644	171.702	155.971	154.181	152.111
	155.596	154.23	151.768	151.228	151.531	153.336	149.286	147.225	148.227	152.85	149.155	147.332	160.315	160.488	158.805	147.821	143.227	147.571	169.437	171.726	171.926	155.808	154.347	152.393
	155.923	154.521	151.963	151.397	151.62	154.016	149.329	147.256	148.369	153.109	149.484	147.324	159.647	160.986	158.241	147.739	143.436	147.159	169.73	171.839	172.193	155.649	154.557	152.757
	156.255	154.841	152.257	151.674	151.877	154.711	149.519	147.385	148.708	153.397	149.869	147.418	159.253	161.625	157.928	147.671	143.672	146.758	169.995	171.911	172.415	155.525	154.81	153.16
	156.595	155.199	152.636	152.078	152.265	155.438	149.976	147.606	149.158	153.749	150.295	147.608	159.115	162.387	157.887	147.632	143.921	146.386	170.654	171.871	172.556	155.425	155.106	153.556
	156.948	155.574	153.096	152.576	152.758	156.133	150.43	147.951	149.683	154.154	150.736	147.867	159.179	163.243	158.076	147.608	144.19	146.047	170.823	171.734	172.491	155.348	155.382	153.893
	157.338	155.971	153.577	153.141	153.33	156.804	150.936	148.414	150.257	154.55	151.17	148.135	159.376	164.177	158.467	147.602	144.43	145.733	170.561	171.51	172.184	155.244	155.629	154.217
	157.765	156.382	154.057	153.757	153.948	157.444	151.5	148.938	150.885	154.894	151.545	148.572	159.691	165.175	159.043	147.618	144.657	145.406	170.27	171.223	171.634	155.135	155.841	154.594
	158.197	156.801	154.525	154.413	154.595	158.046	152.099	149.507	151.524	155.198	151.88	149.038	160.04	166.179	159.752	147.648	144.894	145.08	169.941	170.877	170.852	155.024	156.005	155.008
	158.643	157.231	154.998	155.1	155.258	158.61	152.806	150.097	152.164	155.461	152.213	149.509	160.468	167.088	160.524	147.704	145.15	144.754	169.541	170.497	169.838	154.906	156.145	155.414
	159.103	157.658	155.503	155.769	155.915	159.072	153.474	150.69	152.798	155.669	152.483	149.97	160.963	167.961	161.352	147.779	145.42	144.479	169.093	170.101	168.654	154.776	156.238	155.878
	159.588	158.084	156.033	156.396	156.547	159.489	154.216	151.277	153.424	155.855	152.698	150.429	161.531	168.802	162.223	147.857	145.691	144.223	168.619	169.717	167.472	154.569	156.282	156.423
	160.068	158.511	156.575	156.963	157.156	159.846	154.978	151.838	154.062	156.027	152.867	150.979	162.144	169.561	163.112	147.93	145.991	143.992	168.141	169.269	166.276	154.353	156.296	157.01
	160.543	158.929	157.117	157.457	157.714	160.142	155.703	152.366	154.658	156.204	153.004	151.497	162.636	170.218	164.004	147.997	146.323	143.797	167.66	168.769	165.045	154.128	156.273	157.578
	161.007	159.345	157.66	157.864	158.213	160.393	156.365	152.881	155.231	156.453	153.133	152.015	163.246	170.802	164.941	148.058	146.747	143.646	167.167	168.288	163.542	153.866	156.21	158.026
	161.481	159.767	158.204	158.182	158.648	160.606	156.998	153.387	155.783	156.566	153.154	152.538	163.883	171.329	165.895	148.104	147.183	143.661	166.695	167.813	162.702	153.604	156.113	158.462
	161.964	160.199	158.745	158.445	159.019	160.798	157.6	153.845	156.316	156.643	153.174	153.063	164.592	171.727	166.854	148.159	147.632	143.783	166.291	167.284	162.399	153.35	155.995	158.873
	162.465	160.64	159.288	158.675	159.345	160.979	158.152	154.275	156.834	156.706	153.192	153.57	165.333	171.999	167.807	148.222	148.055	143.987	165.909	166.749	162.108	153.149	155.845	159.274
	162.965	161.101	159.841	158.883	159.614	161.149	158.657	154.679	157.295	156.747	153.194	154.017	166.235	172.198	168.745	148.307	148.481	144.335	165.573	166.124	161.829	152.986	155.698	159.673
	163.465	161.558	160.424	159.077	159.862	161.303	159.137	155.05	157.718	156.769	153.16	154.43	167.139	172.317	169.641	148.439	148.922	144.777	165.281	165.52	161.707	152.962	155.549	160.06
	163.922	162.012	161.042	159.262	160.099	161.418	159.615	155.435	158.111	156.723	153.124	154.791	167.998	172.354	170.462	148.605	149.327	145.343	165.027	164.947	162.122	153.03	155.384	160.451
	164.348	162.456	161.677	159.439	160.327	161.471	160.025	155.803	158.478	156.622	153.089	155.093	168.782	172.337	171.187	148.834	149.706	146.065	164.81	164.41	161.838	153.183	155.196	160.81
	164.743	162.858	162.326	159.579	160.542	161.464	160.356	156.148	158.787	156.632	153.032	155.334	169.481	172.296	171.798	149.116	150.032	146.818	164.647	163.938	161.428	153.517	154.979	161.114
	165.007	163.224	162.952	159.663	160.735	161.379	160.632	156.504	159.047	156.662	152.935	155.499	170.064	172.206	172.294	149.441	150.305	147.583	164.542	163.528	161.186	153.91	154.728	161.351
	165.189	163.484	163.522	159.681	160.896	161.2	160.85	156.882	159.259	156.69	152.834	155.589	170.504	172.058	172.633	149.835	150.543	148.374	164.474	162.837	161.115	154.39	154.437	161.553
	165.287	163.678	164.022	159.622	161.01	160.932	160.989	157.274	159.418	156.708	152.709	155.634	170.798	171.86	172.872	150.273	150.719	149.172	164.41	161.859	161.173	154.952	154.08	161.67
	165.218	163.812	164.404	159.476	161.062	160.579	161.005	157.673	159.515	156.701	152.547	155.623	170.965	171.621	172.973	150.748	150.831	149.946	164.356	160.957	161.347	155.55	153.722	161.7
	165.071	163.811	164.614	159.218	161.03	160.165	160.894	158.002	159.521	156.694	152.339	155.548	171.013	171.324	172.955	151.261	150.892	150.656	164.381	160.193	161.674	156.189	153.367	161.644
	164.847	163.723	164.706	158.869	160.899	159.691	160.7	158.309	159.441	156.643	152.081	155.414	170.947	170.979	172.877	151.799	150.837	151.318	164.458	159.545	162.085	156.809	153.014	161.508
	164.485	163.548	164.679	158.442	160.682	159.164	160.361	158.598	159.244	156.54	151.755	155.227	170.784	170.606	172.753	152.363	150.721	151.851	164.564	159.441	162.617	157.415	152.674	161.263
	164.074	163.228	164.449	157.944	160.382	158.603	159.889	158.8	158.945	156.463	151.352	154.97	170.526	170.186	172.574	152.925	150.537	152.359	164.688	160.287	163.23	157.983	152.39	160.893
	163.615	162.827	164.088	157.384	160.005	158	159.326	158.925	158.574	156.284	150.878	154.636	170.173	169.736	172.348	153.451	150.22	152.834	164.861	161.101	163.884	158.533	152.157	160.424
	163.043	162.335	163.612	156.777	159.562	157.371	158.701	158.97	158.094	156.023	150.366	154.211	169.734	169.269	172.088	153.937	149.828	153.169	165.105	161.733	164.581	159.051	151.976	159.871
	162.422	161.656	163.002	156.119	159.05	156.721	157.926	158.904	157.524	155.686	149.902	153.69	169.237	168.759	171.778	154.28	149.334	153.45	165.391	161.79	165.266	159.455	151.906	159.222
	161.752	160.891	162.241	155.448	158.495	156.056	157.083	158.709	156.809	155.277	149.404	153.104	168.673	168.226	171.384	154.554	148.74	153.651	165.666	161.722	165.949	159.806	151.885	158.458
	160.989	160.021	161.361	154.77	157.9	155.387	156.195	158.418	155.972	154.855	148.895	152.515	168.067	167.674	170.943	154.746	148.095	153.772	165.882	161.11	166.537	160.074	151.945	157.64
	160.183	159.036	160.364	154.094	157.26	154.708	155.249	158.028	155.067	154.387	148.388	151.892	167.447	167.095	170.433	154.782	147.375	153.846	166.065	160.734	167.021	160.235	152.107	156.793
	159.333	157.992	159.218	153.438	156.576	154.032	154.222	157.483	153.993	153.875	147.901	151.234	166.825	166.473	169.866	154.749	146.632	153.842	166.21	160.423	167.086	160.307	152.366	155.927
	158.393	156.875	158.024	152.817	155.858	153.387	153.131	156.811	152.855	153.501	147.493	150.567	166.161	165.769	169.272	154.631	145.891	153.773	166.301	161.557	166.688	160.232	152.697	155.008
	157.432	155.786	156.806	152.261	155.132	152.786	152.054	156.043	151.71	153.302	147.041	149.949	165.492	165.042	168.635	154.451	145.186	153.654	166.248	162.854	166.224	160.099	153.064	154.1
	156.448	154.752	155.579	151.766	154.411	152.235	151.049	155.181	150.615	153.208	146.684	149.369	164.801	164.243	167.917	154.266	144.544	153.489	166.155	164.131	165.703	159.871	153.456	153.237
	155.499	153.822	154.405	151.345	153.704	151.752	150.15	154.242	149.632	153.186	146.458	148.795	164.048	163.395	167.142	154.094	143.944	153.298	166.078	165.211	165.288	159.605	153.917	152.438
	154.607	153.022	153.311	151.008	153.06	151.358	149.361	153.257	148.794	153.234	146.365	148.235	163.258	162.508	166.322	153.923	143.416	153.073	166.052	166.169	164.879	159.318	154.378	151.716
	153.771	152.311	152.323	150.757	152.497	151.054	148.677	152.241	148.121	153.36	146.4	147.729	162.391	161.606	165.432	153.77	142.993	152.833	166.11	166.417	164.884	158.981	154.847	151.117
	153.079	151.746	151.564	150.593	152.006	150.833	148.193	151.258	147.627	153.528	146.497	147.333	161.416	160.671	164.452	153.667	142.655	152.577	166.082	166.36	165.12	158.656	155.325	150.702
	152.477	151.353	150.939	150.518	151.599	150.68	147.964	150.408	147.303	153.708	146.668	147.083	160.361	159.641	163.399	153.475	142.513	152.285	166.127	166.166	165.334	158.339	155.805	150.448
	151.964	151.058	150.432	150.493	151.294	150.605	147.898	149.662	147.12	153.766	146.9	146.976	159.256	158.628	162.3	153.251	142.457	151.952	166.219	165.958	165.49	158.031	156.218	150.34
	151.603	150.899	150.064	150.498	151.089	150.598	148.015	149.021	147.196	153.838	147.15	146.966	158.049	157.614	161.177	153.015	142.496	151.602	166.336	165.81	165.529	157.73	156.597	150.358
	151.314	150.828	149.901	150.522	150.966	150.635	148.347	148.57	147.448	153.954	147.572	147.101	156.842	156.629	160.041	152.739	142.706	151.261	166.458	165.735	165.649	157.438	156.935	150.56
	151.098	150.819	149.84	150.57	150.903	150.725	148.907	148.232	147.887	154.134	148.07	147.393	155.766	155.732	158.975	152.435	143.001	150.916	166.553	165.714	165.841	157.188	157.187	150.857
	151.008	150.925	149.872	150.655	150.901	150.876	149.608	148	148.482	154.368	148.558	147.777	154.854	155.001	158.061	152.087	143.416	150.569	166.708	165.762	166.064	156.957	157.328	151.226
	150.984	151.13	149.998	150.785	150.975	151.067	150.408	147.884	149.166	154.633	148.999	148.261	154.108	154.448	157.313	151.689	143.923	150.147	166.933	165.876	166.308	156.76	157.373	151.644
	151.028	151.405	150.277	150.973	151.091	151.335	151.251	147.856	149.988	154.953	149.469	148.779	153.55	154.036	156.684	151.281	144.464	149.748	167.214	166.02	166.553	156.545	157.337	152.098
	151.205	151.805	150.66	151.24	151.283	151.668	152.093	147.925	150.814	155.349	149.956	149.388	153.176	153.774	156.219	150.968	145.04	149.382	167.597	166.181	166.759	156.318	157.248	152.6
	151.486	152.293	151.143	151.597	151.543	152.062	152.891	148.114	151.616	155.831	150.458	150.049	152.9	153.659	155.917	150.648	145.646	149.039	167.58	166.349	166.903	156.171	157.071	153.111
	151.872	152.844	151.789	152.035	151.874	152.503	153.622	148.456	152.369	156.31	150.954	150.695	152.73	153.71	155.764	150.325	146.256	148.688	167.107	166.62	166.97	156.047	156.848	153.624
	152.407	153.484	152.505	152.58	152.283	152.961	154.31	148.903	153.053	156.784	151.435	151.406	152.705	153.844	155.759	150.008	146.835	148.308	166.333	166.875	167.006	155.956	156.599	154.135
	152.996	154.161	153.284	153.193	152.744	153.499	154.939	149.449	153.697	157.252	152.031	152.09	152.879	154.06	155.921	149.684	147.398	147.936	166.122	167.18	167.066	155.847	156.35	154.609
	153.638	154.867	154.137	153.877	153.258	154.064	155.53	150.108	154.247	157.684	152.581	152.698	153.281	154.387	156.273	149.356	147.952	147.573	165.842	167.425	167.147	155.739	156.096	155.092
	154.365	155.638	155.025	154.612	153.803	154.636	156.097	150.823	154.76	158.124	153.121	153.27	153.897	154.804	156.78	149.021	148.497	147.248	165.234	167.716	167.239	155.652	155.842	155.568
	155.113	156.364	155.899	155.387	154.363	155.23	156.652	151.543	155.236	158.53	153.58	153.765	154.644	155.267	157.361	148.643	148.978	146.94	164.993	167.931	167.35	155.545	155.603	156.041
	155.882	157.05	156.736	156.221	154.92	155.899	157.213	152.249	155.618	158.862	153.814	153.994	155.596	155.952	158.164	148.226	149.406	146.647	166.262	168.065	167.502	155.425	155.396	156.528

## Sheet: ICGT_GTLE_sag
	Subject 1	Subject 1	Subject 1	Subject 1	Subject 1	Subject 1	Subject 2	Subject 2	Subject 2	Subject 2	Subject 2	Subject 2	Subject 3	Subject 3	Subject 3	Subject 3	Subject 3	Subject 3	Subject 4	Subject 4	Subject 4	Subject 4	Subject 4	Subject 4	Subject 5	Subject 5	Subject 5	Subject 5	Subject 5	Subject 5	Subject 6	Subject 6	Subject 6	Subject 6	Subject 6	Subject 6	Subject 7	Subject 7	Subject 7	Subject 7	Subject 7	Subject 7	Subject 8	Subject 8	Subject 8	Subject 8	Subject 8	Subject 8
Right & Left	Trial 10	Trial 11	Trial 12	Trial 10	Trial 11	Trial 12	Trial 15	Trial 24	Trial 25	Trial 12	Trial 14	Trial 15	Trial 10	Trial 12	Trial 13	Trial 10	Trial 12	Trial 13	Trial 12	Trial 16	Trial 17	Trial 10	Trial 15	Trial 16	Trial 14	Trial 17	Trial 21	Trial 14	Trial 17	Trial 21	Trial 06	Trial 07	Trial 08	Trial 06	Trial 07	Trial 08	Trial 11	Trial 13	Trial 14	Trial 13	Trial 14	Trial 15	Trial 12	Trial 13	Trial 16	Trial 12	Trial 13	Trial 16
	61.2	61.5	64.7	69.6	70.2	71.9	60.703	62.0256	61.2312	73.5402	73.972	73.786	55.7	54.3	56.1	59.8	59.7	59.8	55	53.3	54.8	66.9	57.6	65	67.6	72	70.1	61.5	63.3	61.4	45.1	54.2	41	47	66.4	51.4	55.5	63.1	64.1	69.6	70	70.2	36.2	55.1	56.1	44.2	57.4	55.8
	60.7	61.3	64.7	69.2	70	71.7	60.8141	61.974	60.9232	73.4864	73.6932	73.7141	55.4	54.6	55.8	59.4	60	59.3	54.6	52.9	54.4	66.2	57	64.6	67.2	71.8	70.2	61	63.1	61.6	44.3	53.5	39.8	46	65.1	50.6	54.7	62.7	63.9	69.1	70	70.2	35.2	55.1	56.2	43.7	57	55.7
	60.1	61.1	64.5	68.8	69.8	71.5	60.756	61.8918	60.4898	73.3194	73.3652	73.2306	55.1	54.7	55.5	58.9	60	58.8	54.1	52.5	53.8	65.7	56.4	64.3	67	71.6	70	60.6	63	61.6	43.5	52.8	38.6	45.1	64.2	49.6	53.8	62.4	63.4	68.7	70.1	70.1	34.4	54.9	56.1	43	56.7	56.2
	59.4	60.6	64.4	68.5	69.6	71.1	60.6155	61.7854	60.0291	73.0931	73.0247	72.3994	54.7	54.7	55.2	58.4	59.8	58.2	53.6	52	53.3	65.2	55.9	63.9	66.8	71.4	69.8	60.1	62.9	61.6	42.8	52.1	37.6	44.3	63.6	48.6	53	62	62.9	68.2	70	70	33.6	54.6	56.1	42.2	56.5	57.4
	58.8	60	64.2	68	69.3	70.8	60.4019	61.6519	59.561	72.8637	72.6834	71.242	54.3	54.6	54.8	58	59.6	57.6	53.1	51.4	52.9	64.7	55.5	63.4	66.7	71	69.7	59.7	62.8	61.6	42.1	51.3	36.5	43.5	64.3	47.7	52.1	61.7	62.4	67.8	70	69.9	32.9	54.3	56	41.3	56.3	58.1
	58.1	59.4	63.9	67.6	69.1	70.4	60.0971	61.477	59.0475	72.4999	72.3104	69.6754	54	54.3	54.5	57.5	59.2	56.9	52.5	50.8	52.6	64.2	55.1	63	66.7	70.6	69.5	59.5	62.7	61.4	41.5	50.6	35.5	42.7	65.8	46.7	51.2	61.3	61.9	67.4	69.9	69.7	32.2	53.8	55.8	40.4	56.1	57.9
	57.5	58.8	63.6	67.1	68.8	70	59.719	61.2496	58.5137	72.0857	71.9379	67.693	53.7	54	54.2	57.1	58.8	56.2	51.9	50.2	52.7	63.6	54.7	62.5	66.6	70.1	69.5	59.5	62.7	61.3	40.8	49.9	34.5	42	68	45.7	50.2	61	61.4	67	69.8	69.5	31.7	53.2	55.5	39.4	55.9	57.9
	56.8	58.1	63.3	66.5	68.5	69.6	59.343	60.952	57.9929	71.6227	71.5465	66.7381	53.5	53.5	53.9	56.7	58.3	55.5	51.2	49.5	52.9	63	54.3	62	66.5	69.5	69.5	59.6	62.6	61.1	40.2	49.2	33.6	41.3	66.5	44.7	49.1	60.6	60.9	66.5	69.6	69.2	31.4	52.5	55.2	38.4	55.6	58.5
	56.1	57.5	62.9	65.9	68.1	69.3	58.9312	60.5955	57.4926	71.1102	71.1275	66.4858	53.3	53.1	53.6	56.2	57.8	54.7	50.6	48.8	52.6	62.4	53.8	61.5	66.3	68.9	69.5	59.8	62.4	61	39.6	48.5	32.6	40.7	66.1	43.8	47.9	60.1	60.4	66.1	69.4	68.8	31.1	51.9	54.9	37.5	55.3	57.4
	55.5	56.8	62.4	65.2	67.6	69	58.5442	60.1876	57.0073	70.592	70.6786	66.5031	53.1	52.7	53.3	55.8	57.3	54	49.8	48.1	52.1	61.7	53.3	61	66.1	68.2	69.6	60.1	62.1	61.1	39	47.7	31.8	40.1	66.6	42.9	46.7	59.5	60	65.6	69.1	68.3	30.9	51.1	54.4	36.6	54.8	55.6
	54.8	56.2	61.8	64.5	67.1	68.7	58.192	59.7283	56.5286	70.0415	70.2176	66.8675	52.9	52.3	53.1	55.3	56.8	53.2	49.2	47.5	51.8	61.1	52.8	60.4	65.9	67.5	69.6	60.3	61.8	61.2	38.4	47	30.9	39.5	65.3	42.1	45.6	58.9	59.4	65.1	68.6	67.7	30.8	50.3	53.9	35.7	54.2	54.6
	54.1	55.6	61.2	63.7	66.5	68.4	57.8506	59.2226	56.0773	69.4791	69.7014	67.5568	52.6	52.1	52.7	54.8	56.3	52.4	48.6	46.8	51	60.3	52.2	59.8	65.6	66.7	69.5	60.5	61.3	61.4	37.7	46.2	30.2	39	63.5	41.3	44.5	58.3	58.9	64.6	68.2	67	30.8	49.4	53.2	34.8	53.7	54.1
	53.5	55	60.6	62.8	65.9	68.1	57.5212	58.6774	55.6083	68.9323	69.1323	68.516	52.4	51.9	52.4	54.3	55.8	51.5	47.9	46.1	50.4	59.5	51.5	59.1	65.2	65.9	69.3	60.4	60.6	61.5	37	45.5	29.6	38.5	61.3	40.6	43.4	57.6	58.3	64	67.6	66.2	30.9	48.6	52.6	33.9	53.1	53.3
	52.8	54.5	59.9	62	65.2	67.7	57.1725	58.1014	55.1135	68.3298	68.5258	69.0975	52.1	51.7	52	53.7	55.3	50.7	47.2	45.5	49.7	58.9	50.8	58.3	64.8	65	68.9	60.2	59.8	61.6	36.3	44.7	29.1	38.1	58.2	40	42.4	56.9	57.6	63.3	67	65.3	31.1	47.8	51.9	33	52.4	52
	52.1	54	59.2	61.1	64.5	67.2	56.7996	57.5019	54.5862	67.7247	67.9043	68.4785	51.7	51.6	51.6	53.2	54.8	49.9	46.6	44.8	49.2	58.3	49.9	57.6	64.3	64	68.4	59.7	58.9	61.4	35.6	43.9	28.8	37.7	56.4	39.5	41.5	56.1	57	62.6	66.4	64.4	31.4	47.1	51.2	32.1	51.8	51.4
	51.4	53.5	58.5	60.1	63.7	66.7	56.3876	56.8831	54.0263	67.1027	67.2523	67.79	51.4	51.4	51.2	52.6	54.3	49.1	46	44.1	48.7	57.6	48.9	56.7	63.8	63	67.8	58.9	57.9	61	34.8	43.1	28.7	37.5	56	39.1	40.7	55.3	56.2	61.8	65.8	63.5	31.9	46.3	50.5	31.4	51.1	50.8
	50.8	53	57.8	59.1	62.9	66	55.933	56.229	53.4505	66.4387	66.584	67.0697	51	51.2	50.7	51.9	53.8	48.2	45.3	43.3	48.1	56.9	47.7	55.9	63.2	62	67.1	58	56.9	60.4	34.1	42.2	28.9	37.4	54.4	38.8	39.9	54.5	55.5	61	65.1	62.5	32.5	45.6	49.8	31.5	50.4	50.2
	50.1	52.5	57.1	58.1	62.1	65.2	55.4405	55.5631	52.8279	65.7602	65.943	66.334	50.5	51	50.1	51.3	53.2	47.3	44.4	42.5	47.6	56.1	46.6	55	62.6	60.9	66.3	56.9	56	59.6	33.3	41.3	29.4	37.4	53.1	38.7	38.9	53.5	54.8	60.1	64.4	61.6	33.3	44.9	49.2	31.6	49.6	49.6
	49.5	51.9	56.4	57	61.2	64.4	54.882	54.898	52.1979	65.074	65.3454	65.5938	50	50.6	49.5	50.5	52.7	46.4	43.4	41.6	47	55.1	45.5	54	62	59.8	65.5	55.7	55.2	58.7	32.7	40.3	30.2	37.6	52.2	38.8	37.9	52.6	54	59.3	63.7	60.6	34.2	44.2	48.5	31.7	48.8	49
	48.8	51.3	55.8	55.9	60.3	63.4	54.2638	54.2435	51.5507	64.3905	64.7845	64.8589	49.4	50.1	48.9	49.8	52.1	45.6	42.3	40.7	46.3	54.1	44.6	52.9	61.4	58.7	64.6	54.7	54.5	57.7	32.1	39.4	31.2	38	51.3	39.1	36.8	51.7	53.2	58.4	62.9	59.6	35.2	43.5	47.7	31.9	47.9	48.4
	48.1	50.7	55.1	54.7	59.3	62.4	53.589	53.6066	50.8743	63.7266	64.1837	64.1889	48.8	49.6	48.2	49.1	51.5	44.7	41.1	39.7	45.8	53	43.7	51.7	60.8	57.5	63.6	53.8	53.7	56.8	31.5	38.4	32.5	38.6	50.4	39.6	35.6	50.7	52.3	57.6	61.9	58.5	36.3	42.9	46.7	33.1	46.8	47.8
	47.5	50	54.5	53.4	58.3	61.3	52.8683	52.9754	50.1633	63.0776	63.5311	63.5585	48.1	49	47.4	48.5	50.9	43.7	39.7	38.7	45.3	51.9	43	50.4	60.2	56.3	62.6	53	52.9	56.1	31.1	37.4	34	39.5	49.4	40.4	34.5	49.8	51.3	56.7	61	57.5	37.4	42.3	45.8	34.7	45.7	47.2
	46.8	49.1	53.8	52.1	57.1	60.1	52.1015	52.3738	49.3507	62.4069	62.7958	62.954	47.3	48.1	46.6	47.8	50.2	42.8	38.4	37.7	44.5	50.9	42.4	49.1	59.5	55	61.6	52.4	52.1	55.5	30.8	36.4	35.6	40.4	48.4	41.3	33.3	48.9	50.3	55.7	59.9	56.4	38.4	41.8	44.8	36.5	44.5	46.5
	46.1	48.2	53	50.7	55.9	58.8	51.276	51.7918	48.4672	61.7049	61.9573	62.3547	46.6	47.2	45.7	47.1	49.6	41.9	37.1	36.8	43.8	50	41.9	47.8	58.8	53.7	60.6	51.8	51.2	55	30.5	35.5	37.3	41.6	47.3	42.4	32	47.9	49.1	54.7	58.7	55.3	39.4	41.5	43.8	37.7	43.3	45.7
	45.5	47	52.3	49.2	54.5	57.3	50.4043	51.2099	47.5005	60.9573	61.0033	61.7133	45.7	46.3	44.8	46.3	48.9	40.9	35.7	35.9	43	49.4	41.1	46.5	58.1	52.2	59.6	51.2	50.2	54.5	30.5	34.6	39	42.9	46.3	43.7	30.9	46.9	47.9	53.7	57.4	54.1	40.3	41.4	42.8	39	42	44.9
	44.9	45.7	51.4	47.6	53.1	55.7	49.4924	50.5933	46.4442	60.1155	59.927	60.976	44.8	45.2	43.8	45.6	48.2	40	34.7	35.1	42.3	49	40.5	45.3	57.4	50.6	58.6	50.6	48.9	54.2	30.6	33.7	40.7	44.2	45.3	45.1	30	45.9	46.6	52.5	56	52.9	41.1	41.4	41.9	40.4	40.9	44
	44.3	44.3	50.5	46	51.5	53.9	48.5672	49.8916	45.3002	59.164	58.7702	60.1323	43.8	44.1	42.8	44.7	47.5	39	33.8	34.4	41.3	48.8	39.9	44.1	56.7	49	57.6	49.8	47.4	53.7	30.8	32.9	42.3	45.7	44.3	46.6	29.1	44.8	45.2	51.3	54.6	51.5	41.9	41.6	41.2	42.2	39.9	43.1
	43.8	42.8	49.4	44.4	49.8	52	47.6353	49.1232	44.0278	58.0992	57.5517	59.178	42.8	42.9	41.7	43.9	46.8	38.1	33	33.8	40.1	48.6	39.3	43	56	47.3	56.6	48.9	45.8	53.2	31.3	32.2	43.8	47.9	43.3	48.1	28.4	43.7	43.8	50	53.1	50.2	42.6	41.9	40.6	43.6	39.1	42.2
	43.4	41.3	48.4	42.8	48	50	46.7226	48.2745	42.6798	56.9101	56.2928	58.1142	41.6	41.6	40.5	43.1	46	37.2	32.3	33.3	39.1	48.5	38.7	42	55.2	45.7	55.5	47.9	44.1	52.7	32	31.6	45.3	50.7	42.4	49.7	27.8	42.6	42.4	48.5	51.6	48.9	43.3	42.4	40	44.6	38.5	41.3
	43	39.7	47.2	41.3	46.3	48	45.8888	47.3193	41.2948	55.6201	55.0371	56.9161	40.4	40.5	39.3	42.3	45.2	36.5	31.7	33	38.1	48.2	38.2	41.2	54.5	44.1	54.4	46.6	42.4	52	32.9	31	46.7	54.3	41.6	51.2	27.4	41.5	41	46.6	50.1	47.6	44	42.9	39.7	45.6	38	40.4
	42.7	38.3	46.1	39.9	44.5	46	45.133	46.1907	39.8883	54.3124	53.7905	55.6622	39.1	39.3	38.1	41.6	44.4	35.8	31.2	32.7	36.9	47.8	37.8	40.4	53.7	42.5	53.1	45.2	40.7	51.2	34.1	30.5	48.1	56.7	40.8	52.6	27.1	40.5	39.7	44.4	48.6	46.4	44.8	43.5	39.4	46.6	37.8	39.3
	42.4	37.1	44.9	38.6	42.9	44.1	44.4324	44.9245	38.4672	53.0154	52.5993	54.412	37.8	38.2	37	40.9	43.6	35.3	30.8	32.6	35.7	47.3	37.4	39.8	52.8	41.2	51.8	43.6	39.3	50.1	35.4	30.1	49.6	58.1	40.3	54	26.9	39.6	38.3	41.8	47.1	45.3	45.6	44.1	39.2	47.5	37.7	38.3
	42.2	36	43.9	37.4	41.4	42.4	43.763	43.589	37.1248	51.7729	51.509	53.2051	36.6	37.1	36	40.4	42.9	35	30.6	32.6	34.7	46.6	36.8	39.4	51.8	39.9	50.4	41.9	38	48.8	36.9	29.9	51	59.7	39.8	55.5	26.8	38.8	37.1	39	45.6	44.4	46.5	44.9	39.1	48.5	37.8	37.4
	41.9	35.4	42.9	36.4	40	40.7	43.0985	42.179	35.9695	50.7166	50.5684	52.0763	35.5	36.2	35.1	39.9	42.2	35	30.5	32.6	33.6	45.9	36.3	39.2	50.6	38.9	48.9	40.1	36.9	47.2	38.5	29.7	52.5	61.3	39.5	57	27	38.1	36	35.8	44.1	43.6	47.5	45.6	38.9	49.6	38	36.4
	41.6	35	42.1	35.6	38.9	39.6	42.3944	40.6968	35.0627	49.8368	49.9369	51.1088	34.5	35.4	34.2	39.5	41.5	35.2	30.5	32.6	32.7	45.1	35.9	39.1	49.3	38.1	47.3	38.4	36	45.5	40.1	29.6	54	63	39.4	58.7	27.3	37.5	34.9	32.7	42.7	42.9	48.7	46.4	39.1	50.6	38.5	35.3
	41.1	34.7	41.4	35	38	38.5	41.5724	39.173	34.4428	49.1491	49.5889	50.3141	33.6	34.6	33.6	39.2	40.8	35.7	30.5	32.6	31.9	44.4	35.6	39.2	47.8	37.4	45.6	36.9	35.1	43.8	41.8	29.6	55.6	63.7	39.4	60.4	27.8	37	34	29.6	41.5	42.4	49.9	47.2	39.2	51.7	39.1	34.2
	40.6	34.7	41	34.6	37.2	37.6	40.5904	37.6688	34.1394	48.7087	49.5434	49.6969	32.8	34	33.1	39	40.2	36.4	30.5	32.7	31.2	43.7	35.3	39.4	46.3	37	44	35.6	34.3	42.2	43.5	29.8	57.2	64.4	39.5	62.3	28.5	36.6	33.3	26.7	40.4	42	51.2	47.9	39.5	52.9	39.8	33.8
	39.9	34.7	40.8	34.3	36.6	36.9	39.5059	36.2425	34.2806	48.5918	49.7997	49.2706	32	33.6	32.7	39	39.6	37.5	30.7	32.8	30.7	43.2	35.3	39.8	44.8	36.7	42.5	34.6	33.4	40.8	45.2	30.1	58.8	65.2	39.7	64.3	29.4	36.3	32.9	23.9	39.6	41.8	52.5	48.7	39.8	54.1	40.7	33.2
	39.2	34.8	40.8	34	36.3	36.4	38.3856	34.9345	34.8278	48.7227	50.3528	49.0897	31.5	33.3	32.4	39.1	39.1	38.6	31	33	30.2	42.7	35.6	40.2	43.4	36.6	41	33.8	32.6	39.7	46.9	30.7	60.4	68.9	40	66.5	30.4	36	32.7	21.3	38.9	41.6	53.8	49.4	40.1	55.4	41.8	32.7
	38.4	35	41	34	36	36	37.3257	33.8038	35.661	49.101	51.2061	49.22	31	33	32.2	39.3	38.7	40	31.4	32.9	29.9	42.3	36.4	40.7	42.1	36.6	39.8	33.1	31.8	38.9	48.7	31.4	61.9	72.3	40.4	68.6	31.6	35.9	32.8	18.8	38.5	41.6	55.1	50.1	40.4	56.6	42.9	32.1
	37.8	35.3	41.3	34.2	36	35.8	36.435	33.0145	36.7122	49.7739	52.2342	49.6153	30.7	32.9	32.1	39.7	38.4	41.4	32.1	33.2	29.7	42	37.4	41.2	41.1	36.6	38.9	32.6	31.3	38.3	50.4	32.4	63.4	74.3	41	70.7	32.9	35.7	33.2	19.6	38.2	41.7	56.3	50.8	40.7	57.8	44	31.7
	37.2	35.6	41.7	34.5	36.2	35.7	35.8378	32.6597	37.9246	50.7345	53.3909	50.2784	30.6	32.7	32.2	40.1	38.3	42.8	32.7	33.8	29.6	41.8	38.7	41.9	40.4	36.7	38.3	32	30.8	37.9	52.3	33.7	64.9	76.1	41.7	72.8	34.3	35.7	34	22.3	38	42	57.6	51.6	41	59	45	31.4
	36.8	36.1	42.1	35	36.5	35.8	35.7231	32.746	39.2842	51.899	54.6289	51.2051	30.7	32.6	32.2	40.5	38.5	44.1	33.4	34.4	29.8	41.5	40.2	42.6	40	37	38	31.5	30.5	37.6	54.2	35.1	66.2	78.2	42.5	74.7	35.8	35.7	34.9	25.3	38.1	42.4	58.7	52.4	41.2	60.2	45.9	31.6
	36.8	36.9	42.5	35.5	37.2	36	36.0302	33.2749	40.6878	53.2386	55.8864	52.4205	30.9	32.6	32.3	41	38.8	45.3	34.3	35	30.1	41.4	41.9	43.6	39.8	37.3	37.9	31	30.4	37.3	56.1	36.8	67.4	80.9	43.5	76.5	37.4	35.7	36.1	29.5	38.4	43.1	59.9	53.4	41.4	61.3	46.8	32.2
	37	37.8	42.8	36.2	38.1	36.4	36.7046	34.2228	42.0601	54.7169	57.15	53.8402	31.2	32.6	32.4	41.4	39.3	46.3	35.3	35.8	30.6	41.4	43.4	44.7	39.7	37.9	38	30.5	30.5	37.1	58.1	38.5	68.4	83.3	44.6	78	39	35.8	37.3	34.3	39	43.9	60.9	54.5	41.6	62.3	47.7	33
	37.5	39	43.1	37	39.2	36.9	37.6764	35.5869	43.343	56.2803	58.4066	55.3607	31.5	32.7	32.5	41.9	40	47.3	36.4	36.9	31.4	41.7	44.9	46	39.7	38.6	38.2	30.1	30.5	36.9	60.1	40.3	69.2	85.4	45.7	79.4	40.7	36	38.6	39.8	39.9	45.1	61.9	55.6	41.8	63.3	48.6	34.2
	38.2	40.3	43.2	37.9	40.6	37.6	38.8607	37.1782	44.4904	57.8579	59.6285	56.9305	31.9	32.9	32.7	42.5	40.9	48.1	37.6	38.1	32.2	42	46.4	47.5	39.7	39.5	38.5	29.9	30.7	36.6	62.1	42.1	69.9	87.2	47	80.5	42.3	36.2	40	41.8	41.1	46.4	62.8	56.7	42.1	64.2	49.4	35.6
	39.2	41.7	43.4	39	42.1	38.5	40.1337	38.8998	45.4682	59.4291	60.7812	58.5029	32.3	33.1	33	43.1	41.8	49	38.7	39.3	33.2	42.6	47.8	49.2	39.7	40.4	38.8	29.8	30.9	36.5	64.1	43.8	70.4	88.4	48.4	81.5	44	36.6	41.3	43	42.6	47.9	63.7	57.9	42.4	65.1	50.3	36.8
	40.3	43.3	43.5	40.2	43.8	39.5	41.3249	40.6489	46.1612	60.973	61.8251	59.9798	32.7	33.5	33.2	43.8	42.8	49.8	40.1	40.6	34.1	43.2	49.1	51	39.5	41.5	39.1	29.9	31.1	36.4	65.9	45.5	70.6	89.3	49.7	82.2	45.6	37.2	42.5	45	44.2	49.6	64.5	59.1	42.9	66	51.3	37.6
	41.7	44.8	43.6	41.4	45.6	40.5	42.3953	42.3176	46.6752	62.3138	62.7994	61.3592	33.2	33.8	33.6	44.6	43.8	50.7	41.6	41.9	35.1	44	50.5	52.9	39.4	42.7	39.5	30.1	31.3	36.3	67.7	46.9	70.8	91	52.2	82.6	47.2	38	43.7	46.6	46	51.5	65.2	60.2	43.4	66.7	52.3	38.4
	43.2	46.4	43.8	42.9	47.5	41.8	43.3326	43.7804	47.0486	63.5517	63.6898	62.6158	33.7	34.2	34	45.4	44.8	51.8	43	43.4	36.2	44.9	51.9	54.8	39.2	43.9	39.7	30.4	31.7	36.1	69.3	48.4	70.8	91.6	54.1	83.5	48.8	38.9	44.9	48.2	47.8	53.4	65.9	61.2	44.1	67.4	53.3	39.3
	44.8	47.9	44.1	44.5	49.4	43.1	44.1287	45.0325	47.3383	64.6994	64.4864	63.738	34.2	34.5	34.4	46.4	45.8	52.9	44.6	44.8	37.3	46.2	53.5	56.7	38.9	45.1	40	30.7	32.1	36.1	70.6	49.7	70.7	90.9	55.4	85	50.3	40	46.1	49.9	49.7	55.3	66.5	62.3	44.8	67.9	54.4	40.3
	46.6	49.5	44.5	46.3	51.4	44.6	44.7823	46.0902	47.6186	65.7104	65.18	64.7246	34.8	34.9	35	47.4	46.6	54.1	46.1	46.3	38.4	47.8	55.1	58.7	38.7	46.3	40.3	31.1	32.8	36.1	71.8	51	70.4	89.1	56.6	87.1	51.9	41.2	47.2	52.3	51.6	57.1	66.9	63.3	45.5	68.3	55.6	41.3
	48.5	51.1	45	48.2	53.4	46.3	45.3363	46.9368	48.0159	66.5727	65.7632	65.522	35.5	35.3	35.6	48.4	47.4	55.4	47.6	47.8	39.6	49.8	56.7	60.6	38.5	47.7	40.6	31.5	33.7	36.2	72.6	52.2	70	86.8	57.8	87.5	53.5	42.3	48.4	54.6	53.4	58.8	67.3	64.1	46.4	68.7	56.8	42.4
	50.4	52.7	45.6	50.1	55.3	48	45.8644	47.583	48.5136	67.2941	66.2789	66.1779	36.3	35.8	36.4	49.5	48.1	56.6	49.1	49.2	40.8	52	58.3	62.4	38.4	49.1	41.1	32	35	36.5	73.2	53.5	69.3	83.9	59.1	86.7	55.2	43.4	49.7	56.4	55.3	60.4	67.5	64.9	47.2	68.8	58.1	43.5
	52.4	54.3	46.4	52.1	57.2	49.8	46.4315	48.1576	49.1437	67.89	66.7317	66.6978	37.1	36.3	37.2	50.7	48.7	57.7	50.7	50.6	42	54.3	59.8	64.2	38.5	50.4	41.6	32.9	36.6	36.8	73.5	54.7	68.5	83.2	60.4	85.4	57	44.4	51	58.2	57.1	61.9	67.6	65.6	48.1	68.8	59.2	44.7
	54.4	55.9	47.3	54.1	59.1	51.7	47.0896	48.7545	49.9173	68.428	67.1336	67.0908	38	36.9	38.3	51.9	49.3	58.8	52.3	52.1	43.2	56.5	61.2	66	38.9	51.9	42.3	34.1	38.5	37.4	73.5	56	67.4	82.5	61.2	83.9	58.7	45.5	52.6	60	58.8	63.3	67.7	66.1	49.1	68.5	60.4	45.9
	56.3	57.5	48.5	56.1	60.8	53.5	47.8716	49.4068	50.8246	68.8634	67.5166	67.358	39	37.7	39.4	53.1	49.8	59.9	53.9	53.6	44.5	58.6	62.6	67.7	39.6	53.3	43.3	35.8	40.7	38.2	73.1	57.4	66.1	80.8	61.5	81.8	60.5	46.7	54.2	61.7	60.6	64.8	67.4	66.5	50.2	68	61.4	47.1
	58.1	59.1	49.9	58.1	62.6	55.4	48.788	50.1599	51.8262	69.2504	67.916	67.553	40.1	38.6	40.5	54.4	50.3	60.9	55.6	55.1	45.8	60.5	63.9	69.3	40.5	54.8	44.4	38	43.2	39.1	72.6	58.8	64.6	79.7	63.1	78.5	62.2	48.1	56	63.3	62.3	66.2	67	66.7	51.3	67.3	62.3	48.4
	59.8	60.7	51.5	60.1	64.3	57.2	49.9124	51.0574	52.9654	69.6138	68.3732	67.7608	41.4	39.5	41.8	55.8	50.9	62	57.2	56.5	47.1	62.3	65.2	70.8	41.6	56.3	45.7	40.6	45.9	40.5	71.6	60.2	62.9	78.8	64.7	74.3	63.8	49.8	57.8	64.8	64	67.7	66.5	66.8	52.4	66.3	63	49.8
	61.6	62.2	53.3	62	66	59	51.1813	52.1488	54.2099	70.0011	68.9099	67.9904	42.8	40.5	43.2	57.2	51.7	63.1	58.9	57.9	48.5	64	66.5	72.2	43	57.9	47.2	43.5	48.6	42.2	70.4	61.7	61.2	77.8	66.4	70.6	65.2	51.6	59.5	66.2	65.6	69.2	65.7	66.7	53.6	65	63.6	51.1
	63.1	63.7	55.3	64	67.6	60.8	52.5562	53.3444	55.5211	70.5201	69.5416	68.25	44.3	41.6	44.7	58.7	52.5	64.3	60.6	59.2	49.9	65.5	67.9	73.5	44.7	59.6	48.8	46.5	51.3	44.3	69	63.1	59.5	76.7	68.1	68.7	66.5	53.5	61.1	67.5	67.1	70.7	64.8	66.6	54.8	63.7	64.1	52.6
	64.7	65.3	57.5	66	69.3	62.6	54.0277	54.6154	56.8611	71.1704	70.305	68.6921	46.1	42.8	46.3	60.3	53.4	65.5	62.2	60.4	51.5	67	69.2	74.6	46.5	61.3	50.6	49.7	53.8	46.6	67.3	64.5	58	75.6	69.9	67	67.7	55.5	62.6	68.8	68.7	72.1	63.8	66.3	56.1	62.4	64.5	54
	66.1	66.9	59.8	67.9	71	64.4	55.5618	55.9377	58.2257	71.9603	71.1558	69.3155	48.1	44.1	48.1	61.9	54.5	66.7	63.8	61.5	53	68.5	70.5	75.6	48.5	63.1	52.5	52.8	56.2	49.1	65.4	65.9	56.6	74.5	71.6	65.6	68.7	57.6	63.8	70.1	70.2	73.7	62.8	66	57.3	61.2	64.6	55.5
	67.6	68.6	62.2	69.7	72.7	66.1	57.0722	57.2818	59.6533	72.9276	72.0647	70.0778	50.2	45.5	50	63.6	55.6	67.9	65.2	62.7	54.7	69.9	71.7	76.3	50.5	65	54.6	55.7	58.4	51.6	63.4	67.1	55.4	73.4	73.3	64.5	69.6	59.5	64.7	71.5	71.8	75.1	61.8	65.5	58.6	60.1	64.7	56.9
	69.1	70.3	64.6	71.6	74.3	67.9	58.5173	58.6015	61.041	74.0192	73.0092	70.9512	52.5	47	51.9	65.3	56.8	69	66.5	63.7	56.3	71.2	72.9	76.9	52.6	66.8	56.6	58.4	60.3	54.1	61.4	68.3	54.4	72.3	75	63.7	70.3	61.4	65.5	72.9	73.5	76.5	61	65.1	59.7	59.1	64.6	58.3
	70.5	71.9	67.1	73.3	75.9	69.6	59.9256	59.8737	62.4128	75.1927	73.9632	71.9031	54.8	48.7	53.9	67	58	69.9	67.7	64.7	57.9	72.5	73.9	77.4	54.6	68.6	58.6	60.7	62.1	56.4	59.5	69.3	53.6	71.3	76.6	63	71	63	66.1	74.4	75.2	77.8	60.3	64.5	60.9	58.4	64.4	59.7
	71.9	73.6	69.5	75	77.4	71.3	61.2519	61.1153	63.7839	76.4213	74.8965	72.9944	57.1	50.5	56	68.4	59.2	70.6	68.8	65.6	59.5	73.7	74.8	77.6	56.6	70.4	60.5	62.8	63.7	58.6	57.6	70.2	53	70.4	78	62.5	71.5	64.4	66.7	75.7	76.8	79	59.7	63.8	62	57.9	63.9	61
	73.3	75.3	71.8	76.5	78.8	73	62.4575	62.3347	65.0847	77.6169	75.7713	74.0626	59.2	52.4	58	69.7	60.4	71.2	69.8	66.4	61.1	74.6	75.5	77.7	58.5	72	62.4	64.6	65.1	60.7	56.2	70.9	52.5	69.5	79.3	62.1	71.9	65.7	67	77.1	78.3	80	59.4	63.1	63	57.6	63.4	62.3
	74.6	76.8	74.1	77.9	80.1	74.6	63.5433	63.5401	66.2862	78.7038	76.5849	75.0793	61.2	54.4	59.9	70.6	61.6	71.6	70.7	67	62.5	75.3	76.1	77.5	60.4	73.5	64.2	66.1	66.5	62.6	54.9	71.5	52	68.7	80.5	61.7	72.2	66.7	67.4	78.3	79.7	80.7	59.1	62.2	63.8	57.4	62.8	63.4
	75.9	78.2	76.2	79.2	81.1	76	64.5938	64.7458	67.2168	79.6609	77.3248	76.0223	62.9	56.3	61.8	71.1	62.7	71.6	71.4	67.5	63.9	75.9	76.4	77.2	62.2	74.9	65.9	67.5	67.9	64.3	53.8	72	51.5	67.9	81.4	61.2	72.4	67.6	67.6	79.4	80.9	81.3	59.1	61.3	64.6	57.3	62.2	64.4
	77	79.3	78.1	80.2	82	77.3	65.5492	65.9129	67.9422	80.4631	77.9498	76.867	64.4	58.1	63.6	71.3	63.8	71.5	71.9	67.9	65.1	76.1	76.5	76.6	63.9	76.1	67.6	68.8	69.2	66	53.2	72.4	50.9	67.1	82.2	60.6	72.5	68.2	67.8	80.3	81.9	81.5	59	60.4	65.2	57.1	61.5	65.3
	78	80.2	79.8	81	82.7	78.6	66.4165	67.0825	68.553	81.0048	78.4112	77.5391	65.5	59.9	64.9	71.1	64.8	71.1	72.1	68.1	66.2	76	76.4	75.8	65.7	77.2	69.2	69.9	70.6	67.6	52.7	72.6	50.3	66.1	82.9	60	72.5	68.7	67.8	81.1	82.7	81.6	59	59.5	65.7	57	60.8	65.9
	78.7	80.8	81.3	81.7	83.1	79.6	67.1845	68.2442	69.1372	81.2805	78.7229	78.0331	66.4	61.4	66	70.6	65.8	70.6	72	68	67.2	75.6	76.1	74.8	67.5	78	70.7	70.9	71.8	69.1	52.5	72.6	49.7	65.1	83.2	59.2	72.4	69	67.9	81.8	83.3	81.4	59	58.7	65.9	56.8	60.1	66.4
	79.1	81	82.5	82	83.1	80.4	67.8408	69.368	69.5405	81.3417	78.8725	78.3239	66.9	62.8	66.7	69.9	66.7	70	71.6	67.8	67.8	74.9	75.6	73.6	69.3	78.7	72.1	71.8	72.9	70.5	52.3	72.4	48.9	64.1	83.3	58.4	72	69.2	67.9	82.3	83.6	80.9	59	58	66	56.6	59.4	66.7
	79.4	80.9	83.3	82.2	83	81	68.3682	70.4498	69.7777	81.2008	78.8513	78.3947	67.2	63.8	67	69	67.5	69.2	70.8	67.4	68.1	74	74.9	72.2	71.1	79.1	73.5	72.5	73.8	71.8	52.2	71.9	48.2	62.9	83.1	57.5	71.5	69.3	67.9	82.5	83.6	80.3	58.9	57.5	65.8	56.3	58.6	66.9
	79.1	80.5	83.9	82.1	82.7	81.3	68.7231	71.2563	69.8817	80.7954	78.6241	78.2057	67.2	64.5	66.9	68.1	68.2	68.1	69.6	66.7	68.2	72.8	74.1	70.8	72.7	79.2	74.7	73	74.4	72.8	52.1	71.3	47.3	61.8	82.5	56.5	70.7	69.2	67.9	82.6	83.4	79.6	58.8	57.2	65.4	56	57.9	66.9
	78.7	79.5	84.1	81.7	82	81.4	68.903	71.889	69.9254	80.2283	78.2523	77.7717	66.9	65.1	66.5	67.2	68.8	66.8	68.2	65.6	67.9	71.5	73.2	69.2	74.3	79	75.9	73.3	74.7	73.5	51.9	70.5	46.4	60.6	81.5	55.5	69.7	69.2	67.9	82.5	82.9	78.7	58.7	57	64.8	55.7	57.2	66.8
	78	78.3	83.9	81.3	81.3	81.4	68.9246	72.3634	69.9907	79.5443	77.7839	77.176	66.5	65.4	65.8	66.3	69.2	65.2	66.6	64.1	67.1	70	72	67.6	75.7	78.6	76.9	73.3	74.6	73.9	51.6	69.3	45.6	59.4	80.3	54.4	68.4	69.1	67.8	82.2	82.2	77.8	58.5	57	64.1	55.4	56.5	66.4
	76.9	76.7	83.3	80.7	80.4	80.9	68.8262	72.6591	69.6225	78.7682	77.2455	76.4701	65.8	65.4	65.1	65.2	69.5	63.4	64.8	62.4	66	68.6	70.6	66.1	76.8	78	77.8	72.9	74.1	73.8	51.2	68	44.8	58.3	78.6	53.3	67.1	68.9	67.5	81.8	81.3	76.8	58.3	57	63.1	55.1	55.9	65.7
	75.8	74.8	82.4	79.9	79.5	80.3	68.6045	72.6711	68.9937	77.9609	76.6656	75.7112	65.1	65.2	64.3	64.1	69.5	61.6	62.9	60.7	64.5	67.5	69.1	64.9	77.7	77.2	78.4	72.3	73.3	73.3	50.8	66.3	44	57.2	76.7	52.2	65.7	68.7	67.1	81.3	80.3	76	58.1	57.1	62	54.8	55.3	64.7
	74.6	72.9	81.2	79.1	78.5	79.5	68.2354	72.4395	68.3727	77.1468	76.0943	74.9921	64.2	64.9	63.4	62.8	69.5	59.9	61.3	59.1	62.8	66.7	67.5	64.1	78.1	76.4	78.7	71.4	72.3	72.5	50.2	64.6	43.2	56.1	74.7	51.2	64.4	68.1	66.5	80.8	79.3	75.3	57.8	57.2	60.8	54.5	54.8	63.4
	73.2	70.9	79.7	78.3	77.6	78.6	67.7795	72.0394	67.8813	76.3802	75.5785	74.3928	63.3	64.3	62.4	61.5	69.2	58.6	59.9	57.7	60.9	66.3	66.1	63.7	78.2	75.6	78.7	70.3	71.1	71.3	49.6	62.9	42.5	55.1	72.5	50.1	63.4	67.4	65.7	80.1	78.1	74.6	57.5	57.2	59.8	54.2	54.4	62
	71.9	69.2	78.1	77.4	76.6	77.7	67.2362	71.4928	67.5096	75.6998	75.1487	73.9574	62.3	63.7	61.4	60.2	68.8	57.8	58.7	56.9	59.2	66.2	65.2	63.8	77.9	74.7	78.4	69.2	69.9	69.9	48.9	61.2	41.9	54.1	70.5	49.1	62.7	66.4	64.8	79.4	76.8	74	57.1	57.1	58.7	53.9	54	60.6
	70.7	67.6	76.4	76.5	75.8	76.7	66.6189	70.7997	66.8016	75.1741	74.8305	73.7134	61.2	63	60.3	59.1	68.3	57.5	57.8	56.7	57.7	66.3	64.7	64.4	77.2	73.7	77.9	68	68.5	68.5	48.3	59.7	41.3	53.1	68.6	48.1	62.3	65.2	63.8	78.5	75.5	73.5	56.8	56.9	57.8	53.6	53.8	59.1
	69.7	66.5	74.6	75.7	75	75.7	65.8972	69.9369	66.1477	74.8065	74.6536	73.6806	60.1	62.3	59.2	58.4	67.7	57.8	57.2	57	56.4	66.3	64.6	65.3	76.2	72.7	77.2	66.7	67.1	67.1	47.6	58.3	40.7	52	67.1	47.1	62.2	63.9	63	77.6	74.4	73.2	56.4	56.7	57.1	53.1	53.7	57.9
	68.9	65.9	73.1	74.9	74.3	74.7	65.0844	68.9979	65.6228	74.5647	74.6248	73.8228	59	61.7	58	58	67	58.3	56.9	57.7	55.6	66.1	64.8	66.4	75	71.7	76.3	65.4	65.7	65.7	46.9	57.2	40.2	51.1	65.8	46.1	62.5	62.8	62.3	76.7	73.4	72.8	56	56.6	56.6	52.7	53.6	56.9
	68.3	65.6	71.7	74.2	73.8	73.7	64.2366	67.9926	65.0827	74.4315	74.6751	73.9908	58.1	61.1	56.8	57.9	66.3	58.8	56.7	58.3	55.1	65.7	65.1	67.4	73.6	70.8	75.2	64.1	64.5	64.2	46.2	56.3	39.7	50.1	64.7	45.2	62.9	62.1	61.8	75.9	72.8	72.7	55.6	56.3	56.3	52.1	53.5	56.3
	68	65.7	70.5	73.6	73.5	72.9	63.3086	66.9625	64.3811	74.4178	74.7597	74.1313	57.4	60.5	55.8	58.1	65.5	59.3	56.5	58.8	55	65.2	65.3	68.4	72.1	70	74	63	63.6	62.9	45.6	55.6	39.2	49	64.1	44.2	63.4	61.8	61.5	75.2	72.4	72.6	55.2	56.1	56	51.5	53.5	55.9
	67.9	65.9	69.6	73.1	73.2	72.1	62.446	65.9722	63.6161	74.4046	74.832	74.1945	57	60	55	58.3	64.6	59.7	56.2	59.2	55	64.6	65.4	69.3	70.6	69.5	72.8	62.1	63	61.8	45	55.1	38.5	48	63.7	43.3	63.9	62	61.6	74.8	72.4	72.6	54.7	55.9	55.9	50.8	53.5	55.8
	67.8	66.2	68.7	72.8	73	71.4	61.7029	65.0181	62.7697	74.3632	74.823	74.1023	57	59.3	54.6	58.4	63.6	59.8	55.9	59.1	55.1	64	65.3	69.9	69.2	69.1	71.5	61.4	62.9	61	44.4	54.6	37.9	47	63.3	42.4	64.4	62.6	61.8	74.6	72.6	72.7	54.3	55.7	55.9	50	53.5	55.8
	67.7	66.5	67.8	72.7	72.7	71	61.1283	64.1134	62.1885	74.2698	74.7028	73.8487	57.1	58.6	54.4	58.4	62.5	59.7	55.7	58.7	55.2	63.5	64.9	70.3	68.2	69	70.4	61.1	63.3	60.5	43.9	54.1	37.2	45.9	63.1	41.5	64.5	63.2	62.2	74.6	72.8	72.7	53.8	55.4	55.8	49.1	53.5	55.9
	67.6	66.5	67	72.7	72.5	70.8	60.7598	63.2853	61.8982	74.0824	74.4946	73.5189	57.4	57.8	54.4	58.2	61.4	59.6	55.4	58.3	55.2	63.1	64.4	70.6	67.5	69	69.4	61.2	63.8	60.3	43.3	53.6	36.5	44.9	62.8	40.7	64.5	63.8	62.7	74.8	73	72.7	53.1	55.1	55.8	48.2	53.4	56
	67.4	66.5	66.4	72.9	72.3	70.8	60.6187	62.5869	61.7781	73.8486	74.2245	73.1762	57.7	56.8	54.5	57.8	60.4	59.4	55.1	57.9	55.2	62.6	63.8	70.6	67.2	69	68.8	61.5	64.4	60.5	42.7	53.1	35.7	43.9	62.4	39.9	64.4	64.1	63.1	75	73.1	72.7	52.5	54.8	55.9	47.4	53.3	56.1
	67.1	66.3	65.9	73	72	71	60.7227	62.092	61.5095	73.574	73.9291	72.8828	57.8	55.8	54.7	57.3	59.4	59.2	54.8	57.4	55.1	62.2	63.3	70.5	67.3	69	68.4	61.9	64.9	60.9	42.1	52.6	34.8	42.9	62	39.2	64.1	64.2	63.3	75.2	73.1	72.6	51.7	54.3	56	46.4	53.1	56.1
	66.8	66	65.4	73.1	71.7	71.3	60.9162	61.9292	61.3467	73.2629	73.6948	72.6916	57.7	54.9	54.7	56.8	58.6	59.1	54.6	57	54.9	61.7	62.8	70.2	67.6	68.9	68.3	62.3	65.2	61.4	41.4	52	33.8	42	61.6	38.5	63.7	64	63.4	75.4	72.9	72.5	50.9	53.8	56	45.5	52.8	56.1
	66.5	65.7	64.9	73.2	71.4	71.4	61.1299	61.9005	61.4579	72.9693	73.527	72.5709	57.4	54	54.5	56.4	57.9	58.9	54.3	56.7	54.7	61.3	62.5	69.8	67.9	68.6	68.4	62.6	65.2	61.8	40.6	51.4	32.9	41	61	37.9	63.2	63.6	63.2	75.5	72.8	72.4	50.1	53.2	56	44.6	52.5	56.1
	66.1	65.4	64.8	73.3	71.3	71.9	61.3645	62.027	61.3627	72.6994	73.3965	72.5223	57	53.2	54.2	56	57.4	58.7	54.1	56.4	54.4	61	62.3	69.3	68	68.4	68.5	62.7	65	62.1	39.7	50.9	32	40.1	60.5	37.3	62.8	63	62.9	75.5	72.5	72.2	49.2	52.6	56.1	43.7	52.1	56.1
	66.1	65.1	64.8	73.1	71.1	72	61.5939	62.2679	61.052	72.4497	73.327	72.5092	56.6	52.7	53.7	55.7	57.1	58.6	53.9	56.1	54.1	60.7	62.1	68.8	68.1	68	68.8	62.8	64.7	62.3	38.7	50.3	31	39.3	59.9	36.8	62.4	62.4	62.5	75.5	72.3	72	48.3	51.9	56.2	42.7	51.7	56.2
	66.5	64.9	64.8	72.8	71	71.8	61.6971	62.5226	61.1663	72.2175	73.373	72.4644	56.4	52.9	53.1	55.4	57.1	58.3	53.6	55.9	53.7	60.6	62.1	68.2	67.8	67.7	69	62.5	64.1	62.1	37.6	49.7	30	38.5	59.2	36.3	61.9	61.7	62.1	75.4	72	71.6	47.4	51.3	56.2	41.8	51.2	56.3

## Sheet: GTLE_LELM_sag
	Subject 1	Subject 1	Subject 1	Subject 1	Subject 1	Subject 1	Subject 2	Subject 2	Subject 2	Subject 2	Subject 2	Subject 2	Subject 3	Subject 3	Subject 3	Subject 3	Subject 3	Subject 3	Subject 4	Subject 4	Subject 4	Subject 4	Subject 4	Subject 4	Subject 5	Subject 5	Subject 5	Subject 5	Subject 5	Subject 5	Subject 6	Subject 6	Subject 6	Subject 6	Subject 6	Subject 6	Subject 7	Subject 7	Subject 7	Subject 7	Subject 7	Subject 7	Subject 8	Subject 8	Subject 8	Subject 8	Subject 8	Subject 8
Right & Left	Trial 10	Trial 11	Trial 12	Trial 10	Trial 11	Trial 12	Trial 15	Trial 24	Trial 25	Trial 12	Trial 14	Trial 15	Trial 10	Trial 12	Trial 13	Trial 10	Trial 12	Trial 13	Trial 12	Trial 16	Trial 17	Trial 10	Trial 15	Trial 16	Trial 14	Trial 17	Trial 21	Trial 14	Trial 17	Trial 21	Trial 06	Trial 07	Trial 08	Trial 06	Trial 07	Trial 08	Trial 11	Trial 13	Trial 14	Trial 13	Trial 14	Trial 15	Trial 12	Trial 13	Trial 16	Trial 12	Trial 13	Trial 16
	57.1	55.5	48.2	61.7	56.1	54.5	42.8061	47.1904	50.8002	59.0464	54.6212	52.7818	45.8	43.5	45.8	39.9	37.4	41.2	51.6	47.3	46.8	53.7	50.1	46	46.7	53.8	52.1	42.5	45.2	48.5	66.3	62.4	64.2	77.1	65.2	75.1	39	28.6	29.7	42.7	42.4	42.4	47.8	41.5	38.9	52.7	43.4	41.7
	57.5	56.5	48.9	61.7	56.7	55.5	43.737	47.9131	50.9695	59.1385	55.368	53.5228	46.1	44.7	45.9	40.1	38.6	41.3	51.6	47.4	46.7	53.5	50.3	46.2	47.1	54.5	51.4	42.2	45.2	48	66.4	62.8	62.9	76.4	66.1	74.5	38.9	28.9	30.4	43	42.4	42.7	47.2	42.2	39.3	53	43.7	41.7
	57.8	57.8	49.6	61.9	57.2	56.5	44.693	48.5735	51.0841	59.433	56.0525	53.8291	46.2	45.7	46	40.3	39.6	41.6	51.7	47.6	46.5	53.5	50.4	46.5	47.9	54.9	50.7	41.9	45.5	47.5	66.6	63.2	61.4	75.5	66.9	73.8	38.9	29	30.7	43.3	42.4	42.8	46.6	42.8	39.8	53	43.8	42.2
	58.1	58.3	50.4	62.1	57.7	57.3	45.6018	49.1854	51.1867	59.8353	56.7099	53.5938	46.3	46.4	46	40.5	40.5	41.9	51.8	47.8	46.3	53.6	50.6	46.8	48.7	55.3	50.1	41.6	46	47.2	66.7	63.6	59.8	74.5	67.8	72.9	38.9	29.2	31	43.6	42.6	43	46	43.4	40.3	52.6	43.9	43.1
	58.3	58.7	51.1	62.4	58.1	58.1	46.4274	49.7423	51.2895	60.2467	57.3528	52.7609	46.3	47	46.1	40.9	41.3	42.2	51.9	48	46.3	53.9	50.8	47.2	49.7	55.5	49.6	41.5	46.6	47.1	66.7	64	58.2	73.5	69.3	72	38.9	29.4	31.2	43.8	42.7	43.2	45.4	43.9	40.7	52.3	44	43.7
	58.4	59	51.8	62.6	58.6	58.8	47.1614	50.2148	51.3816	60.795	57.9536	51.287	46.4	47.4	46.2	41.2	41.9	42.5	52.1	48.2	46.3	54.5	51.1	47.7	50.6	55.5	49.3	41.7	47.4	47.1	66.7	64.3	56.5	72.4	71.1	71	38.9	29.6	31.4	44.1	42.9	43.4	44.8	44.3	41.1	51.9	44	44
	58.5	59.2	52.5	63	59	59.5	47.8104	50.5393	51.4814	61.3948	58.4755	48.9951	46.5	47.7	46.5	41.6	42.5	42.9	52.3	48.4	46.4	55.3	51.4	48.3	51.5	55.5	49.2	42.2	48.3	47.2	66.7	64.6	54.8	71.1	73.4	69.9	38.9	29.8	31.5	44.3	43.1	43.5	44.2	44.5	41.5	51.3	44	44.3
	58.5	59.3	53.1	63.3	59.4	60	48.3515	50.7704	51.6115	62.019	58.9385	48.6329	46.8	48	46.8	42.1	43	43.3	52.6	48.6	46.7	56.2	51.8	49	52.1	55.3	49.3	43.1	49.1	47.5	66.6	64.8	53.1	69.7	73	68.7	38.9	30	31.8	44.5	43.3	43.7	43.8	44.6	42	50.8	44.1	45
	58.5	59.4	53.6	63.6	59.8	60.4	48.7328	50.9327	51.7805	62.6377	59.3618	49.5676	47.1	48.1	47.1	42.5	43.5	43.7	52.8	48.8	46.9	57	52.3	49.8	52.6	55.2	49.6	44.2	49.7	47.9	66.3	64.9	51.6	68.2	73.2	67.4	39	30.2	32	44.6	43.4	43.8	43.3	44.7	42.4	50.4	44.2	44.8
	58.4	59.4	54	63.8	60.1	60.8	48.9987	51.0435	51.9981	63.1993	59.7807	50.9613	47.4	48.3	47.4	43	43.9	44.1	53.1	49.1	47	57.8	52.8	50.6	52.7	55.1	50	45.4	50.2	48.4	66	65	50.3	66.6	74.2	66.1	39	30.4	32.3	44.8	43.5	44	43.2	44.6	42.8	50.1	44.4	44.1
	58.4	59.4	54.3	64	60.5	61	49.2043	51.1112	52.2722	63.7126	60.3162	52.9369	47.8	48.6	47.7	43.5	44.4	44.5	53.5	49.5	47.2	58.5	53.3	51.4	52.7	55.1	50.5	46.7	50.6	49.1	65.5	65	49.3	65	74	64.7	39	30.5	32.5	45	43.4	44.1	43.4	44.5	43.1	49.8	44.7	44
	58.3	59.3	54.4	64.1	60.7	61.2	49.3974	51.1931	52.6128	64.1769	60.7233	55.5543	48.1	48.8	48	43.9	44.8	44.9	53.8	49.9	47.4	59.1	53.8	52.2	52.5	55.2	50.9	47.9	50.9	49.7	64.9	65	48.5	63.5	73.6	63.3	39.1	30.7	32.7	45.2	43.3	44.4	43.7	44.3	43.4	49.1	44.9	44.3
	58.3	59.3	54.5	64.1	61	61.4	49.5939	51.3175	53.023	64.5885	61.0786	58.7508	48.4	49.1	48.3	44.4	45.2	45.3	54.2	50.3	47.6	59.6	54.4	52.9	52.3	55.4	51.2	48.9	51.1	50.3	64.2	64.9	48.5	62.2	72.8	62	39.3	30.8	32.9	45.4	43.2	44.6	44.6	44.2	43.7	48.2	45.1	44.4
	58.4	59.3	54.6	64.1	61.2	61.5	49.8336	51.4951	53.4807	64.9439	61.4291	61.3122	48.8	49.4	48.6	44.9	45.6	45.8	54.5	50.6	47.8	60	54.8	53.5	52.2	55.7	51.5	49.6	51.3	50.7	63.3	64.7	48.7	61.1	71.4	60.8	39.6	30.9	33	45.6	43.2	44.9	45.7	44.2	44	46.8	45.5	44.3
	58.5	59.3	54.6	64.1	61.3	61.5	50.1152	51.73	53.973	65.2869	61.8158	61.6836	49.1	49.7	48.8	45.4	46	46.3	54.9	51	48.2	60.3	55.2	54.1	52.1	56.1	51.7	50.1	51.6	50.8	62.4	64.5	49.3	60.2	70.9	59.9	40	31	33.2	45.8	43.2	45.2	47.2	44.2	44.3	45	45.7	44.7
	58.6	59.4	54.6	64.1	61.5	61.6	50.4567	52.0214	54.4899	65.625	62.2136	62.1067	49.5	50.1	49.2	45.9	46.3	46.8	55.1	51.2	48.6	60.6	55.4	54.6	52.2	56.6	51.9	50.3	52	50.8	61.4	64.3	50.6	59.9	71.3	59.3	40.4	31.2	33.3	46	43.3	45.6	49	44.3	44.6	43.6	46	45.2
	58.8	59.5	54.7	64	61.6	61.6	50.8437	52.3963	55.0321	65.9661	62.5118	62.6069	49.9	50.4	49.6	46.4	46.6	47.3	55.3	51.3	49.1	60.7	55.6	55	52.4	57	52.1	50.4	52.6	50.7	60.3	63.9	52.2	60	70.7	59.1	40.8	31.3	33.6	46.2	43.5	46	51.1	44.5	44.9	44.2	46.2	45.7
	59	59.6	54.9	64	61.7	61.7	51.2348	52.8234	55.5979	66.3307	62.9452	63.154	50.3	50.8	50	47	46.9	47.8	55.3	51.4	49.6	60.7	55.6	55.2	52.7	57.4	52.3	50.6	53.2	50.7	59.2	63.5	54.3	60.5	70.2	59.6	41.1	31.5	33.8	46.4	43.8	46.4	53.4	44.9	45.2	44.4	46.5	46.2
	59.2	59.8	55.1	64	61.7	61.8	51.607	53.2986	56.1737	66.7183	63.5768	63.7416	50.8	51.1	50.5	47.5	47.2	48.2	55.2	51.4	50.1	60.6	55.7	55.4	53.1	57.7	52.6	50.9	54.1	50.8	58.1	62.9	56.9	61.7	70	60.6	41.3	31.7	34.1	46.6	44.2	46.9	55.7	45.4	45.5	44.5	46.8	46.8
	59.5	60.1	55.5	63.9	61.8	61.9	51.9214	53.8197	56.7581	67.1288	64.3181	64.3855	51.3	51.5	51	48.1	47.5	48.7	55	51.5	50.6	60.5	55.7	55.5	53.4	57.9	53	51.5	54.9	51	57.1	62.3	59.8	63.3	69.8	62.1	41.3	31.9	34.4	46.9	44.7	47.4	58.2	46.1	45.8	44.6	47.1	47.4
	59.9	60.4	55.9	63.9	61.9	62.1	52.2188	54.3896	57.3515	67.5635	65.0908	65.1024	51.8	52	51.6	48.7	47.9	49	54.7	51.4	51	60.4	55.7	55.5	53.8	58.1	53.4	52.3	55.8	51.4	56.2	61.6	63.2	65.3	69.5	64.3	41.2	32.2	34.7	47.1	45.2	48	60.6	47.1	45.9	47.3	47.3	48
	60.2	60.7	56.5	63.7	61.9	62.2	52.5328	55.014	57.9553	68.0132	65.8776	65.8597	52.3	52.4	52.2	49.2	48.2	49.4	54.3	51.4	51.3	60.5	55.8	55.5	54.1	58.3	53.9	53.3	56.8	51.9	55.5	60.8	66.8	67.9	69.1	66.8	40.9	32.5	35	47.4	45.9	48.5	63.1	48.2	46	51	47.3	48.6
	60.6	61	57	63.5	62	62.4	52.8853	55.6886	58.5462	68.4611	66.6462	66.6287	52.9	52.9	52.8	49.7	48.5	49.7	54	51.4	51.6	60.6	55.9	55.3	54.4	58.4	54.4	54.6	57.7	52.5	55.3	60	70.7	70.7	68.7	69.7	40.5	32.8	35.2	47.7	46.5	49.1	65.4	49.7	46.2	55.4	47.4	49.2
	60.9	61.3	57.7	63.2	62	62.5	53.2824	56.4147	59.1211	68.8995	67.3552	67.3865	53.4	53.4	53.3	50.2	48.9	50	53.6	51.4	51.7	60.9	56	55.2	54.6	58.6	54.9	55.9	58.5	53.2	55.3	59.1	74.8	74	68.2	72.9	40.1	33.2	35.6	47.9	47.2	49.7	67.7	51.4	46.3	58	47.5	49.7
	61.3	61.5	58.3	62.8	61.9	62.5	53.7422	57.1877	59.6736	69.3161	67.9153	68.1191	53.9	53.9	53.8	50.7	49.2	50.4	53.3	51.5	51.9	61.3	56.1	54.9	54.8	58.8	55.5	57.1	59.2	54	55.9	58.2	78.9	77.7	67.7	76.6	39.7	33.5	35.9	48.1	47.9	50.1	70	53.4	46.5	60.5	47.6	50.2
	61.6	61.5	58.9	62.3	61.8	62.5	54.2854	57.9956	60.1922	69.6623	68.4569	68.7644	54.5	54.3	54.4	51.1	49.5	50.7	53	51.4	52	61.8	56.1	54.6	55.1	59	56	58.3	59.7	54.8	57	57.2	83	81.6	67	80.6	39.3	34	36.2	48.3	48.5	50.5	72	55.6	46.6	63.6	47.7	50.7
	61.8	61.4	59.4	61.7	61.6	62.4	54.9558	58.7998	60.6597	69.9407	68.9503	69.3305	55	54.8	54.8	51.5	49.9	50.9	52.8	51.4	52	62.3	56.1	54.3	55.3	59.2	56.5	59.2	60	55.7	58.5	56.3	86.9	85.9	66.3	84.8	39	34.5	36.5	48.5	49.2	50.8	74	57.9	46.9	67.8	47.8	51.2
	62.1	61.1	59.9	60.9	61.3	62.2	55.7389	59.5797	61.0436	70.1452	69.3867	69.8064	55.5	55.1	55.2	51.9	50.3	51	52.6	51.3	52	62.8	55.9	53.9	55.6	59.4	56.9	59.9	60.1	56.5	60.6	55.3	90.5	90.7	65.5	89.2	38.6	35	36.8	48.8	49.7	50.9	75.7	60.4	47.1	71.2	48	51.7
	62.3	60.6	60.3	60	60.8	61.8	56.6166	60.3088	61.351	70.2571	69.7666	70.1804	56	55.5	55.6	52.3	50.7	51	52.4	51.3	51.9	63.2	55.7	53.6	55.9	59.6	57.4	60.4	60.1	57.3	63.1	54.3	93.7	95.8	64.7	93.6	38.3	35.6	37.1	48.7	50.2	51	77.2	62.9	47.3	73.5	48.2	52.2
	62.5	60	60.7	59	60.3	61.4	57.5947	60.9583	61.5832	70.2867	70.1101	70.415	56.4	55.8	55.9	52.7	51.1	50.8	52.1	51.3	51.7	63.4	55.4	53.2	56.2	59.7	57.8	60.6	60	58	65.8	53.4	96.4	101.4	63.9	98	38.1	36.2	37.4	48.1	50.6	50.9	78.6	65.3	47.6	75.8	48.4	52.6
	62.7	59.2	60.9	58	59.6	60.8	58.6435	61.4833	61.7412	70.3014	70.3949	70.5457	56.9	56	56.1	53.1	51.5	50.6	51.8	51.4	51.5	63.4	54.9	53	56.5	59.8	58.2	60.8	59.9	58.6	69.1	52.6	98.8	106.1	63	102.2	38	36.7	37.6	47	50.8	50.8	79.6	67.6	47.7	78	48.7	52.8
	62.9	58.4	61.1	57.1	58.8	60.1	59.7166	61.8628	61.8309	70.3239	70.6411	70.6076	57.3	56	56.3	53.5	51.9	50.6	51.5	51.5	51.2	63.1	54.3	52.7	56.8	59.8	58.5	60.9	60	58.9	72.7	52	100.5	110.3	62.3	106	38.1	37.2	37.7	45.4	50.9	50.6	80.4	69.8	47.8	80.2	49.2	52.9
	63.2	57.5	61.2	56.2	58.1	59.3	60.7228	62.112	61.89	70.389	70.8932	70.6358	57.7	56	56.5	53.8	52.1	51	51.1	51.7	51	62.7	53.6	52.6	57.1	59.8	58.8	60.9	60.2	59.1	76.4	51.7	101.7	113.8	61.6	109.2	38.5	37.6	37.8	43.2	50.9	50.3	81	71.9	47.9	82.2	49.9	52.8
	63.4	56.8	61.2	55.5	57.4	58.5	61.5957	62.2228	61.9674	70.5957	71.2188	70.6754	58.1	55.8	56.7	54.1	52.1	51.8	50.7	51.8	50.7	62.1	52.9	52.5	57.4	59.8	58.9	61	60.5	59	80.4	51.8	102.5	116.8	61	111.4	39.3	37.9	37.9	40.6	50.8	50.1	81.2	73.7	48	83.9	50.9	52.5
	63.8	56.2	61.3	54.9	56.7	57.8	62.2778	62.1948	62.1032	70.9682	71.7541	70.8084	58.3	55.6	56.8	54.1	52.1	53.2	50.2	51.9	50.4	61.5	52.2	52.5	57.7	59.7	59	61	60.8	58.9	84.5	52.2	102.5	119.3	60.8	112.9	40.5	38	38	37.8	50.5	49.8	81.2	75.3	48.3	85.3	52.3	51.8
	64.1	55.7	61.4	54.4	56.2	57	62.7045	62.0304	62.3236	71.5194	72.5221	71.0771	58.4	55.2	56.7	54.1	51.9	55	49.8	51.9	50.1	60.8	51.6	52.5	58	59.7	59	61.2	61.2	58.7	88.5	53.3	102.1	120.1	60.9	113.7	41.9	38	38.1	35.2	50.2	49.6	80.9	76.6	48.7	86.1	54	50.8
	64.6	55.7	61.6	54.3	55.8	56.3	62.8037	61.7637	62.6505	72.2837	73.5379	71.5112	58.2	54.8	56.5	54.1	51.6	57	49.6	52	49.7	60.1	51.2	52.7	58.2	59.6	59	61.4	61.5	58.7	92.2	54.7	101.3	120.4	61.3	113.3	43.5	37.8	38.3	32.7	49.8	49.4	80.2	77.8	49.4	86.5	56	50.3
	65.2	55.8	62	54.4	55.6	55.8	62.6471	61.4563	63.1414	73.2426	74.7957	72.1408	57.9	54.5	56.1	54	51.4	59	49.5	52.1	49.3	59.5	51.2	53	58.5	59.4	59	61.7	61.7	58.9	95.6	56.5	99.8	120.1	62.3	112.2	45.3	37.6	38.8	30.4	49.5	49.3	79.3	78.7	50.3	86.5	58.3	49.3
	65.8	56.3	62.5	54.7	55.7	55.4	62.2895	61.1629	63.8022	74.3286	76.2768	73.0264	57.5	54.1	55.7	54.1	51.2	60.8	49.8	52.3	48.9	58.9	51.6	53.5	58.8	59.3	59	62	61.7	59.3	98.4	58.8	98.1	120	63.7	110.5	47.1	37.4	39.5	28.3	49.3	49.4	78.1	79.2	51.5	85.8	60.8	47.9
	66.5	57.2	63.2	55.3	56	55.2	61.8388	60.9456	64.5956	75.5168	77.8834	74.1197	57	53.8	55.2	54.6	51.4	62.5	50.3	52.6	48.6	58.3	52.3	54.1	59.1	59.1	59.1	62.4	61.5	59.9	100	61.4	95.9	119.4	65.4	108	48.9	37.2	40.5	26.6	49.2	49.8	76.5	79.4	52.9	84.6	63.2	46.2
	67.2	58.2	64.2	56.1	56.6	55.4	61.4333	60.9086	65.4947	76.7728	79.4865	75.3234	56.5	53.7	54.7	55.5	51.9	63.8	51.3	53.3	48.6	57.6	53.5	54.8	59.4	58.8	59.2	62.7	61.2	60.6	100.9	64.4	93.3	117.4	67.6	104.9	50.7	37	41.8	28.3	49.2	50.4	74.7	79.4	54.4	83.1	65.6	44.4
	68	59.5	65.2	57.1	57.5	55.7	61.2309	61.1526	66.4633	77.952	81.0027	76.5989	56.1	53.7	54.3	56.7	52.7	65.1	52.6	54.2	48.8	56.9	54.8	55.7	59.7	58.6	59.4	62.8	60.8	61.3	101	67.8	90.4	114.8	70	101.5	52.4	36.9	43.4	31.8	49.6	51.3	72.5	79.1	56	81.1	67.9	43.1
	68.8	61.1	66.4	58.2	58.6	56.2	61.4352	61.683	67.4485	79.0182	82.3497	77.8982	56	53.8	54.2	58.1	54	66.2	54.4	55.4	49.3	56.1	56.4	56.8	59.9	58.5	59.5	62.8	60.2	61.9	99.9	71.4	87.2	111.9	72.5	97.7	54	36.9	45.2	35.6	50.2	52.4	70	78.4	57.6	78.7	70	43.8
	69.5	62.8	67.7	59.3	59.9	57.1	62.0236	62.5072	68.3687	79.9695	83.3744	79.106	56.2	54.2	54.4	59.6	55.6	67.3	56.5	57	50.1	55.4	58.2	58.1	60.1	58.6	59.7	62.5	59.5	62.2	98.2	75.2	83.7	109	75.2	93.6	55.5	37	47	40.7	51.2	53.7	67.4	77.4	59.1	76	71.9	45.3
	70.3	64.5	69	60.5	61.5	58.1	62.9523	63.6095	69.1554	80.8158	83.9844	80.0666	56.7	54.9	54.9	60.9	57.3	68.2	59.1	58.8	51.1	54.8	60.2	59.5	60.2	58.9	59.8	61.9	58.8	62.3	95.9	79.1	80	105.7	78.1	89.3	56.9	37.4	48.8	46.4	52.6	55.1	64.4	76.2	60.3	73	73.7	47.8
	71	66.5	70.2	61.8	63.3	59.2	64.1364	64.9593	69.7613	81.7173	84.2758	80.827	57.4	55.8	55.7	62	59.1	68.8	62.1	61	52.5	54.5	62.3	61.1	60.2	59.4	59.8	61.2	57.9	62.1	93	83	76.2	102.2	81	85	58.2	38.1	50.5	52.4	54.1	56.5	61.3	74.8	61.5	69.7	75.2	51
	71.9	68.5	71.2	63.2	65.3	60.5	65.455	66.4165	70.1474	82.7043	84.3228	81.4262	58.5	56.8	56.8	62.8	60.7	69.1	65.3	63.5	54	54.4	64.5	62.9	60	60.2	59.8	60.4	56.9	61.6	89.8	86.9	72.5	98.4	84.3	81	59.1	39.1	52	54.5	55.9	58	58.1	73.1	62.6	66.3	76.4	55
	72.9	70.6	72.1	64.7	67.4	61.9	66.7259	67.8594	70.274	83.8168	84.2221	81.9192	59.6	58	57.9	63.5	62.1	69	68.7	66.1	55.7	54.7	66.8	64.7	59.6	61.1	59.8	59.4	55.9	61.1	86.3	90.4	68.9	94.4	87.7	77.3	59.9	40.4	53.2	55.8	57.7	59.6	54.8	71.2	63.7	62.8	77.2	58.3
	74	72.7	72.8	66.3	69.7	63.4	67.7502	69.2009	70.1886	85.1809	84.1457	82.4196	60.7	59.3	59	64	63.3	68.5	72.2	69	57.5	55.5	69	66.6	59.1	62.1	59.7	58.3	54.7	60.4	82.6	93.7	65.6	90.4	91.1	73.9	60.3	42.1	54.2	58.1	59.4	61.3	51.5	69.2	64.8	59.3	77.6	59.8
	75.2	74.8	73.5	68.2	72.2	65	68.4921	70.3565	70.0266	86.8865	84.2496	83.0412	61.6	60.5	60.2	64.5	64.1	67.8	75.6	71.8	59.5	56.7	71.3	68.4	58.4	63.1	59.6	57.2	53.6	59.8	78.7	96.2	62.6	87.1	95.3	71.3	60.5	44.1	54.9	59.7	61.1	63	48.3	67	66	55.8	77.6	61.2
	76.6	76.8	74.2	70.2	74.7	66.8	68.9609	71.1904	69.8564	88.8261	84.6126	83.852	62.5	61.6	61.2	64.9	64.7	66.8	78.6	74.4	61.7	58.4	73.5	70.1	57.6	64.2	59.5	56	52.7	59.1	74.9	98.3	60.2	83.6	99.1	69.5	60.5	46.2	55.2	61.3	62.7	64.7	45.4	64.7	67	52.6	77	62.4
	78	78.8	74.8	72.4	77.3	68.7	69.2022	71.6834	69.7553	90.9285	85.262	84.8874	63.2	62.7	62.1	65.3	65.2	65.6	81.3	76.9	64	60.6	75.6	71.6	56.8	65.4	59.4	54.9	52.3	58.5	71.3	99.8	58.3	79.9	102.5	68.5	60.3	48.3	55.1	62.9	64.3	66.2	42.7	62.3	68	49.7	75.7	63.6
	79.5	80.6	75.5	74.8	79.9	70.7	69.2933	71.9019	69.8074	93.0043	86.1823	86.1621	63.8	63.7	63.1	65.5	65.4	64.2	83.5	79	66.3	63.3	77.6	72.8	56.1	66.6	59.4	53.9	52.6	58	68	100.3	56.8	76.4	105.2	68.7	60	50.2	54.7	65.4	65.7	67.5	40.6	59.7	68.6	47.2	74.1	65
	81	82.3	76.2	77.2	82.3	72.9	69.3725	71.9097	70.1324	94.7791	87.1755	87.5327	64.6	64.8	64.2	65.4	65.6	62.7	84.9	80.6	68.7	66.4	79.4	73.7	55.5	68	59.4	53.2	53.7	57.5	65.2	100.3	56.1	73	107.5	68.7	59.7	51.8	54.1	67.4	67	68.4	38.7	57.1	68.9	45.2	72.2	66.4
	82.4	83.7	77.1	79.5	84.4	75.1	69.5908	71.7865	70.6081	96.1538	87.9941	88.6788	65.5	66	65.4	64.9	65.6	61.1	85.8	81.8	71	69.9	81	74.2	55.2	69.5	59.4	52.9	55.6	57	63	99.8	55.8	69.7	109.3	68.5	59.3	52.9	53.4	68.8	68.2	69	37.4	54.3	68.9	44	69.9	67.9
	83.6	84.9	78	81.7	86.2	77.2	69.9786	71.6225	71.1855	97.0474	88.5291	89.4607	66.5	67.2	66.6	64.3	65.5	59.4	86.2	82.5	73.1	73.3	82.2	74.5	55.1	71.1	59.4	53.3	58.4	56.8	61.1	98.5	55.7	68.2	110.1	68.5	58.7	53.6	52.8	70	69.1	69.2	36.6	51.5	68.6	43.2	67.2	69.4
	84.5	85.8	78.9	83.6	87.6	79.2	70.5566	71.5531	71.823	97.2163	88.6995	89.7705	67.5	68.6	67.8	63.4	65.1	57.4	85.9	82.8	74.8	76.5	83	74.5	55.4	72.8	59.7	54.5	61.7	56.8	60	96.8	56.1	67	110	68.7	58.1	53.9	52.4	70.9	69.7	69.5	36.1	48.6	67.9	42.9	64.4	70.8
	85.4	86.4	79.8	85.3	88.5	81.2	71.3109	71.6026	72.478	96.5766	88.3995	89.4548	68.6	69.9	68.8	62.4	64.5	55.4	85.1	82.7	76.2	79.3	83.3	74.1	56.1	74.4	60.1	56.5	65.4	57.2	59.2	94.8	56.6	65.8	109.1	68.7	57.2	54.1	52.3	71.5	70.1	69.6	36.2	45.6	67.1	43.2	61.3	71.7
	85.8	86.8	80.7	86.8	89	82.8	72.1858	71.7837	73.0776	95.3615	87.661	88.3861	69.5	71.2	69.7	61.3	63.9	53.3	83.7	82.1	77.3	81.4	83.3	73.4	57.3	75.9	60.9	59.4	69	58.1	58.8	92.3	57.1	65.3	107.9	68.3	56.1	54.3	52.5	71.7	70	69	36.7	42.7	66	43.7	57.9	72.2
	86.1	86.7	81.4	87.8	89.2	84.3	73.0762	72.0862	73.5417	93.6426	86.6271	86.7828	70.4	72.4	70.5	60	63	51.1	82	81.2	78.1	82.7	83	72.4	58.9	77.2	61.9	62.8	72.5	59.6	58.5	89.6	57.5	65.2	106.3	67.5	54.8	54.6	52.6	71.7	69.7	68.3	37.4	39.9	64.8	44.3	54.3	72.3
	86.2	86.5	82.1	88.5	89	85.5	73.8583	72.419	73.8079	91.4568	85.3678	84.7743	71.1	73.4	71	58.5	62.1	48.9	79.9	79.9	78.7	83.1	82.3	71.1	60.9	78.4	63.4	66.6	75.4	61.6	58.3	86.8	57.8	65.4	104.3	66.9	53.2	54.9	52.7	71.4	69.1	67.7	38.3	37.3	63.5	44.9	50.7	72.1
	85.8	86	82.7	88.9	88.3	86.3	74.4283	72.6487	73.8639	89.1018	83.9577	82.509	71.7	74.1	71.4	56.9	61.2	46.7	77.5	78.3	79	82.6	81.3	69.5	63.3	79.3	65.2	70.3	77.8	64	58.2	83.7	57.8	65.9	101.7	66.9	51.4	55.2	52.5	70.8	68.3	67.9	39.2	35	62.1	45.4	47.1	71.4
	85.3	85.1	83	88.9	87.4	87	74.7239	72.7459	73.7138	86.6986	82.4793	80.1611	72	74.5	71.6	55.2	60.2	44.6	75	76.5	78.9	81.3	80	67.8	65.9	79.9	67.2	73.7	79.4	66.6	58	80.6	57.7	66.6	98.9	67	49.3	55.3	52	70	67.3	68.3	40.2	33.1	60.7	45.8	43.8	70.4
	84.6	84	83.3	88.7	86.2	87.3	74.6957	72.673	73.3016	84.3102	80.9812	77.8529	72.2	74.8	71.6	53.2	59.3	42.6	72.2	74.4	78.6	79.3	78.4	65.8	68.6	80.1	69.5	76.5	80.3	69.2	57.6	77.3	57.5	67.4	95.9	67.1	47.1	55	51.1	69.1	66.3	70.4	41	31.8	59.1	46	40.8	69.1
	83.5	82.8	83.2	88.2	84.6	87.3	74.2938	72.3961	72.6129	82.0721	79.4671	75.6719	72.2	74.8	71.4	51.1	58.3	40.8	69.5	72	77.9	76.7	76.5	63.7	71.3	80	71.7	78.5	80.4	71.5	57.2	74	57.4	68.3	92.5	67.4	44.7	54.4	49.8	68.1	65.2	73.3	41.6	30.8	57.5	46	38.2	67.4
	82.2	81.2	82.8	87.2	82.7	87	73.4668	71.8512	71.7036	79.9661	77.9434	73.6496	71.7	74.6	70.9	48.7	57.3	39.1	66.8	69.5	76.9	73.7	74.3	61.5	73.9	79.4	73.8	79.6	79.7	73.3	56.7	70.6	57.5	69.3	89.1	67.8	42.2	53.2	48.3	67	64.1	72.8	42	30.3	55.7	46	36	65.3
	80.7	79.4	82.2	86	80.6	86.4	72.2918	71.0774	70.6357	77.9664	76.4201	71.7836	70.9	74.2	70	46.3	56.1	37.8	64.4	66.9	75.5	70.3	71.8	59.4	76.3	78.5	75.7	79.8	78.5	74.7	56.3	67.4	57.7	70.2	85.5	68.4	39.6	51.7	46.6	65.7	62.9	70.6	42.3	30.2	53.8	46.1	34.3	62.9
	78.8	77.4	81.2	84.6	78.1	85.4	70.8371	70.1527	69.4307	76.0595	74.9269	70.1158	69.8	73.6	68.8	43.7	54.9	36.8	62.2	64.2	73.6	66.8	69	57.4	78.3	77.2	77.3	79	76.6	75.4	55.8	64.5	58.3	71	81.8	69.1	37.1	49.8	44.6	64.3	61.6	67.2	42.4	30.7	51.7	46.3	33.5	60.2
	76.8	75	79.8	82.7	75.4	84.1	69.1351	69.089	67.9735	74.2014	73.3825	68.5349	68.2	72.7	67.4	41.2	53.6	36	60.5	61.6	71.4	63.3	66.1	55.6	80	75.5	78.6	77.4	74.3	75.6	55.6	61.7	59.1	71.8	78.3	70	34.7	47.7	42.6	62.6	60.1	62.6	42.5	31.4	49.5	46.5	33.1	57.3
	74.5	72.4	78	80.7	72.4	82.6	67.2163	67.8838	66.2381	72.3152	71.7733	67.0204	66.3	71.6	65.6	38.7	52.1	35.4	59.3	59	68.9	60.1	63	53.9	81.2	73.4	79.3	75.1	71.7	75.2	55.5	59.5	60.1	72.5	74.7	71	32.6	45.3	40.4	60.8	58.4	56.8	42.6	32.4	47.2	47	33.3	54.1
	71.9	69.6	76	78.4	69.2	80.6	65.138	66.5296	64.168	70.3946	70.0804	65.5327	63.9	70.3	63.5	36.5	50.6	35	58.5	56.6	66.4	57	60	52.3	82	70.9	79.6	72.2	68.8	74.2	55.6	57.5	61.1	73.3	71.5	72.2	31	42.7	38.2	58.7	56.4	51.8	42.7	33.6	44.8	47.5	34	50.9
	69.2	66.6	73.6	75.8	65.9	78.4	62.8236	65.0436	61.807	68.4304	68.2614	63.9879	61.2	68.6	61.1	34.6	48.9	34.9	58.2	54.6	63.8	54.4	56.9	50.8	82.3	68.1	79.4	68.9	65.6	72.6	56.1	55.9	62.2	74	68.6	73.4	29.7	39.9	35.8	56.4	54.1	49.2	42.9	34.8	42.4	48.1	35.2	47.8
	66.3	63.5	70.9	73	62.6	76	60.3341	63.4426	59.228	66.3732	66.2826	62.3265	58.2	66.5	58.4	33.1	47.2	34.9	58.2	53.1	61.3	52.3	54.1	49.3	82.1	65	78.8	65.3	62.2	70.5	56.9	54.8	63.2	74.7	65.9	74.5	28.8	37.1	33.4	53.9	51.6	46.7	43.2	35.9	39.9	48.9	36.7	44.9
	63.2	60.3	68	70.1	59.1	73.3	57.6791	61.6977	56.5207	64.2412	64.1589	60.5335	55	64.2	55.6	32	45.5	34.8	58.3	51.9	59.1	51	51.4	48	81.4	61.6	77.6	61.5	58.6	67.8	57.9	53.8	64	75.4	63.9	75.5	28.2	34.3	31	51.2	48.8	44.2	43.7	36.7	37.6	49.7	38.4	42.3
	60	57.1	65.2	67.1	55.8	70.4	54.8871	59.7705	53.77	62.0498	61.9112	58.6056	51.8	61.7	52.6	31.7	43.8	34.8	58.5	51	57.1	50.1	49.1	46.8	80.1	58	76	57.6	54.8	64.5	59.2	53.1	64.7	76.2	62.2	76.4	27.9	31.7	28.7	48.4	45.9	42	44.2	37.3	35.3	50.5	40	40.3
	56.7	53.9	62.4	64.1	52.7	67.4	52.0118	57.6506	51.1207	59.804	59.5614	56.5417	48.7	58.8	49.7	31.7	42.2	34.8	58.8	50.4	55.5	49.7	47	45.8	78.2	54.2	73.9	53.6	50.9	60.8	60.6	52.4	65.2	77.1	60.8	77.2	27.7	29.3	26.5	45.5	43	40.1	44.8	37.6	33.2	51.4	41.6	38.8
	53.5	50.8	59.7	61.1	49.7	64.3	49.1544	55.3659	48.6858	57.4978	57.0939	54.2979	45.6	55.9	47	31.9	40.7	34.6	59	50.2	54.1	49.4	45.2	44.8	75.7	50.4	71.4	49.7	47	56.5	62	51.9	65.7	77.9	60.2	78	27.6	27.4	24.6	42.7	40.3	38.5	45.5	37.8	31.5	52.2	42.9	37.8
	50.4	47.7	57.2	58.2	47.2	61.1	46.5171	53.0269	46.5782	55.0822	54.5583	52.0085	43	52.9	44.4	32.4	39.3	34.3	58.9	49.9	53.2	48.8	43.9	43.8	72.6	46.7	68.4	45.9	43.4	51.9	63.3	51.5	66.1	78.8	60	78.5	27.6	26	22.9	40.1	37.9	37.4	46.3	38.1	30.3	53	44	37.2
	47.3	44.7	55	55.4	45	58	44.1563	50.7476	44.8926	52.7269	51.9317	49.7688	40.8	49.9	42.1	33.1	38.1	34	58.5	49.5	52.8	47.8	42.8	42.8	68.9	43.4	65	42.3	40.2	47.1	64.6	51.2	66.4	79.7	60.1	78.9	27.8	25.1	21.6	37.9	35.8	36.9	47.1	38.4	29.7	53.7	45	37.2
	44.6	41.9	53	52.7	43.1	54.9	42.1519	48.6529	43.4971	50.5321	49.3664	47.6562	39.1	47.1	40.3	33.6	36.9	33.8	57.9	48.9	52.4	46.6	41.9	41.8	64.7	40.5	61.2	39.1	37.5	42.5	65.7	51.1	66.7	80.7	60.8	79.2	28.2	24.6	20.7	36.1	34.2	37	47.9	38.9	29.5	54.3	45.7	37.5
	42.2	39.2	51.3	50.4	41.8	51.9	40.5475	46.9098	42.3523	48.5622	47.0889	45.7466	38	44.4	39	34.1	36	33.9	57	48.1	52.1	45.6	41	41	60	38.2	57.1	36.4	35.5	38.3	66.6	51.2	67	81.6	61.6	79.3	28.9	24.7	20.1	34.7	33	38	48.7	39.7	29.7	54.9	46.3	38
	40	36.8	49.8	48.2	40.9	49	39.3611	45.4967	41.5469	46.7629	45.321	44.1489	37.4	42	38.2	34.6	35.1	34.2	55.8	47.1	51.6	45.2	40.1	40.6	55.2	36.5	53.1	34.4	34.2	34.8	67.3	51.5	67.2	82.5	62.4	79.3	29.8	25.2	19.7	33.9	32.3	39.7	49.4	40.5	30.6	55.5	46.8	38.5
	38.7	34.9	48.7	46.3	40.4	46.4	38.7004	44.399	41.1442	45.2371	43.9999	43.2713	37.4	39.9	37.8	35.1	34.4	34.7	54.6	46.3	50.9	45.7	39.2	40.6	50.5	35.4	49.3	33.3	33.7	32.2	67.8	52	67.4	83.3	63.2	79.1	30.7	25.9	19.6	33.6	31.9	41.6	50.1	41.3	31.7	55.9	47.2	39.1
	37.7	33.8	47.9	44.7	40.3	44	38.6	43.6196	41.1636	44.0823	43.3842	42.9152	37.8	38.3	37.8	35.8	33.8	35.5	53.5	45.9	49.9	46.9	38.6	41.3	46.3	35.2	46.1	33.1	33.9	30.7	68.2	52.6	67.5	84	63.8	78.8	31.5	26.7	19.6	33.6	32	43.4	50.8	42.1	32.9	56.3	47.6	39.6
	37.2	33.2	47.4	43.3	40.7	41.9	38.9918	43.1538	41.5303	43.703	43.5434	43.092	38.3	37	38	36.6	33.2	36.3	53	46	48.7	48.5	38.5	42.7	42.7	35.6	43.4	33.7	34.6	30.2	68.4	53.2	67.5	84.6	64.3	78.3	32	27.4	19.8	34	32.4	44.6	51.3	42.6	34	56.6	48	40
	37.7	33.6	47.2	42.4	41.4	40.4	39.7823	42.962	42.3304	43.7316	44.3811	44.0277	38.8	36.1	38.4	37.5	32.7	37.3	52.9	46.6	47.7	50	39	44.6	40.1	36.8	41.5	35.1	35.9	30.7	68.5	53.7	67.4	85.1	64.5	77.6	32.4	28.1	20.2	34.8	33.5	45	51.8	43	35	56.7	48.5	40.2
	38.6	34.9	47.5	42	42.5	39.2	40.8294	43.0591	43.4362	44.1659	45.9442	45.4199	39.3	35.8	38.8	38.6	32.3	38.2	53.2	47.7	47	51.3	39.9	46.5	38.5	38.6	40.4	36.9	37.5	31.9	68.5	54.3	67.1	85.4	64.8	76.8	32.5	28.5	21	36	35	44.7	52.3	43.3	35.7	56.7	48.9	40.4
	39.9	36.6	48.1	41.9	43.9	38.4	41.9598	43.4269	44.6638	45.0289	47.7366	47.345	39.5	35.7	39	39.7	31.9	39.2	53.8	49	46.8	52.2	41.1	48.3	37.9	40.9	40.1	38.7	39.4	33.8	68.4	55	66.6	85.5	64.9	75.7	32.4	28.8	22	37.6	36.9	43.9	52.6	43.5	36.3	56.6	49.2	40.6
	41.9	39	48.7	42.3	45.5	38.3	42.9529	44.0309	45.8152	46.5501	49.6702	49.3692	39.7	35.9	39.3	40.8	31.4	40.2	54.7	50.2	47	52.8	42.3	49.7	38.4	43.4	40.4	40.4	41.4	35.7	68.2	55.6	66.1	85.5	65.3	74.6	32.2	29	23	39.2	38.8	43.1	52.8	43.6	36.7	56.3	49.6	40.8
	43.9	41.5	49.5	43.2	47.2	38.5	43.6698	44.8105	46.7296	48.2757	51.5887	51.1934	40	36.4	39.7	41.7	31	41.2	55.6	51.3	47.6	53.2	43.3	50.7	39.7	46	41.4	41.5	43.4	37.6	68	56.5	65.2	85.2	65.9	73.3	32.1	29.3	24	40.8	40.4	42.6	52.9	43.7	37	55.9	49.9	41.2
	46.1	44.1	50.1	44.3	48.9	39.2	44.1011	45.6233	47.1925	50.0868	53.032	52.8894	40.6	36.9	40.3	42.4	30.6	42	56.2	51.8	48.4	53.5	44	51.3	41.9	48.5	43	42.2	45.4	39.2	67.7	57.4	64.2	84.9	66.7	71.9	32.2	29.6	24.9	42.2	41.6	42.4	53	43.8	37.3	55.3	50.2	41.6
	48	46.5	50.6	45.8	50.5	40.5	44.2987	46.3667	47.4698	51.8953	54.2481	54.0219	41.4	37.5	41	42.9	30.3	42.8	56.7	52.1	49	53.8	44.4	51.5	44.5	50.6	45.2	42.6	47.1	40.5	67.4	58.6	63	84.4	67.9	70.5	32.4	30.1	25.7	43.2	42.2	42.4	53	43.9	37.6	54.6	50.4	42
	49.6	48.4	50.8	47.4	52	42	44.3796	46.9425	47.6487	53.6693	55.0393	54.8811	42.4	38	42	43.3	30.1	43.4	56.9	52.1	49.5	54.1	44.5	51.6	47.1	52.1	47.5	42.8	48.3	41.6	67	59.8	61.4	83.7	69	69	32.5	30.5	26.3	43.9	42.2	42.6	52.8	44.2	38	53.9	50.6	42.5
	50.9	50	50.7	48.9	53.3	43.8	44.5137	47.3206	47.7558	55.1987	55.477	55.4025	43.6	38.4	43.1	43.5	30.2	43.9	56.9	51.9	49.8	54.4	44.4	51.4	49.5	52.9	49.7	42.9	49	42.5	66.5	61.1	59.7	82.9	70.2	67.4	32.6	31	26.7	44.4	42.1	42.8	52.6	44.5	38.5	53.1	50.8	42.8
	51.7	50.9	50.6	50.3	54.3	45.7	44.8644	47.5286	47.725	56.4759	55.7027	55.5145	44.7	38.7	44.3	43.6	30.5	44.4	56.8	51.7	49.9	54.7	44.2	51.1	51.4	53.1	51.5	42.9	49.1	43.4	65.9	62.4	57.8	81.9	71.4	65.9	32.7	31.4	27.1	44.6	41.9	43	52.4	44.8	38.9	52.4	50.9	43.1
	52.2	51.6	50.4	51.6	55.3	47.5	45.409	47.6721	47.8197	57.4872	55.7959	55.5395	45.4	39.1	45.3	43.8	30.9	44.8	56.6	51.5	49.9	54.9	44.1	50.8	52.6	52.9	52.8	43.1	48.7	44.1	65.1	63.5	55.7	80.7	72.4	64.4	32.8	31.6	27.6	44.8	41.9	43.2	52	45.2	39.3	51.6	51.1	43.3
	52.5	52	50.3	52.6	56.1	49.4	46.1082	47.8062	48.1253	58.1974	55.9076	55.6419	45.9	39.5	46	43.9	31.6	45.2	56.5	51.3	49.9	55.1	44.1	50.6	53.1	52.3	53.6	43.4	48	44.6	64.2	64.5	53.6	79.5	73.4	63.1	32.8	31.7	28	45.1	41.9	43.5	51.7	45.7	39.6	50.9	51.1	43.4
	52.3	52.1	50.2	53.4	56.7	51.2	46.9362	47.9501	48.396	58.79	56.0045	55.7121	46.3	39.8	46.6	44.2	32.5	45.6	56.3	51.2	49.9	55.3	44.2	50.4	53	51.6	53.7	43.7	47.1	44.8	63.3	65.4	51.3	78.3	74.3	61.7	32.8	31.9	28.4	45.4	41.9	43.8	51.3	46.2	39.9	50.2	51.2	43.6
	52.3	52.2	50.4	54	57.5	52.7	47.8697	48.1339	48.6362	59.1971	56.1411	55.8646	46.5	40.4	47	44.4	33.5	45.9	56.2	51.1	49.8	55.5	44.4	50.3	52.6	50.7	53.5	44.1	46.2	44.8	62.1	66	49	76.9	75	60.6	32.9	32	28.7	45.7	41.9	44.1	50.8	46.7	40.1	49.7	51.2	43.7
	52.4	52.4	51.2	54.2	58.3	53.9	48.8868	48.3983	49.1948	59.3512	56.4301	56.3583	46.7	41.5	47.1	44.8	34.5	46.3	56.1	51.2	49.8	55.7	44.8	50.4	51.7	50.1	52.9	44.5	45.5	44.3	60.6	66.3	46.8	75.5	75.5	59.8	33	32.3	29	45.9	41.8	44.3	50.2	47.4	40.2	49.2	51.2	44

## Sheet: LELM_LMPHL_sag
	Subject 1	Subject 1	Subject 1	Subject 1	Subject 1	Subject 1	Subject 2	Subject 2	Subject 2	Subject 2	Subject 2	Subject 2	Subject 3	Subject 3	Subject 3	Subject 3	Subject 3	Subject 3	Subject 4	Subject 4	Subject 4	Subject 4	Subject 4	Subject 4	Subject 5	Subject 5	Subject 5	Subject 5	Subject 5	Subject 5	Subject 6	Subject 6	Subject 6	Subject 6	Subject 6	Subject 6	Subject 7	Subject 7	Subject 7	Subject 7	Subject 7	Subject 7	Subject 8	Subject 8	Subject 8	Subject 8	Subject 8	Subject 8
Right & Left	Trial 10	Trial 11	Trial 12	Trial 10	Trial 11	Trial 12	Trial 15	Trial 24	Trial 25	Trial 12	Trial 14	Trial 15	Trial 10	Trial 12	Trial 13	Trial 10	Trial 12	Trial 13	Trial 12	Trial 16	Trial 17	Trial 10	Trial 15	Trial 16	Trial 14	Trial 17	Trial 21	Trial 14	Trial 17	Trial 21	Trial 06	Trial 07	Trial 08	Trial 06	Trial 07	Trial 08	Trial 11	Trial 13	Trial 14	Trial 13	Trial 14	Trial 15	Trial 12	Trial 13	Trial 16	Trial 12	Trial 13	Trial 16
	111.4	108.3	117.3	102	105.9	106.6	118.907	115.781	114.992	105.406	107.979	111.702	105.8	107.2	104.9	107	108.5	106.5	99.3	104.6	102.3	100.3	106.1	106.6	113.2	104.6	105.2	123	118.7	112.8	73.6	80.2	92.2	78.6	81	79.8	114.1	118.1	115.4	121.2	120.1	119.8	113.2	103.8	104.9	105.3	102.7	102.3
	111.8	108.8	117.1	102.6	105.9	106.2	117.954	115.301	115.541	105.916	107.739	111.227	105.6	106.8	104.9	106.9	107.6	106.7	99.7	104.9	102.2	100.9	106.9	106.8	112.2	104.1	106.1	123	117.8	114.7	74.4	80.4	94.9	80.8	80.3	81.7	114.9	118.1	114	121.3	120	120	114.5	104.1	105.1	106.1	102.5	102.8
	112.3	111.7	116.9	103.2	106.1	105.9	117.072	115.024	116.217	106.195	107.634	110.937	105.6	106.5	105.2	107.1	107	107	100	105	102.3	101.2	107.5	107.1	111	104	107.2	122.6	117.2	116.2	75.2	80.7	97.9	83.1	79.9	83.8	115.7	118.2	113.4	121.5	120.3	120.3	115.9	104.4	105.2	107.1	102.7	103.1
	112.9	112.2	116.8	103.7	106.4	105.8	116.286	114.862	116.926	106.355	107.623	110.978	105.7	106.3	105.5	107.2	106.5	107.3	100.4	105.2	102.3	101.4	108	107.3	109.8	104.1	108.1	122.2	116.7	117.3	76.3	81	101.1	85.9	79.9	86.1	116.4	118.2	113	121.7	120.6	120.7	117.2	104.7	105.4	108.3	103.2	103.5
	113.6	112.5	116.7	104.2	106.7	105.8	115.691	114.807	117.641	106.518	107.686	111.425	105.9	106.2	105.9	107.4	106.1	107.6	100.7	105.4	102.4	101.4	108.5	107.4	108.7	104.4	109	121.6	116.5	117.8	77.4	81.4	104.3	88.6	79.9	88.3	117.2	118.4	112.9	122	120.9	121.1	118.5	105	105.7	109.4	103.6	103.9
	114.4	113	116.7	104.7	107	105.9	115.37	114.937	118.384	106.584	107.854	112.286	106.2	106.2	106.2	107.6	105.9	108	100.9	105.5	102.5	101.2	108.8	107.5	107.8	105	109.8	121.1	116.4	117.8	78.6	81.8	107.6	91.4	80.1	90.6	118	118.6	113.1	122.3	121.3	121.5	119.8	105.4	105.9	110.7	104.2	104.2
	115.2	113.5	116.7	105.2	107.4	106	115.303	115.315	119.116	106.629	108.104	113.707	106.5	106.4	106.7	107.9	105.8	108.4	101.1	105.6	102.6	100.9	109.1	107.5	107.1	105.8	110.3	120.6	116.5	117.4	80	82.3	110.9	94.3	80.4	93.1	118.8	118.9	113.6	122.7	121.7	121.9	121.1	105.7	106.1	112	104.9	104.7
	116.1	114.1	116.9	105.7	107.7	106.3	115.567	115.844	119.806	106.687	108.426	114.315	106.9	106.6	107.1	108.1	105.8	108.8	101.3	105.7	102.7	100.4	109.3	107.5	106.8	106.7	110.5	120.2	116.8	116.9	81.4	82.9	114.1	97.3	81.1	95.6	119.5	119.2	114.1	123.1	122.1	122.3	122.3	106.2	106.3	113.3	105.5	105.1
	117.1	114.8	117.2	106.2	108.1	106.6	116.203	116.49	120.439	106.791	108.796	114.413	107.2	106.9	107.5	108.4	105.9	109.2	101.5	105.7	102.8	100	109.5	107.5	106.8	107.7	110.6	119.9	117.4	116.4	83	83.6	117.2	100.3	81.8	98.1	120.3	119.6	114.6	123.6	122.7	122.7	123.5	106.6	106.4	114.5	106.1	105.6
	118	115.4	117.5	106.8	108.5	106.9	117.034	117.225	121.002	107.002	109.181	114.386	107.6	107.3	108	108.7	106.1	109.7	101.6	105.7	102.9	99.7	109.6	107.4	107.2	108.6	110.4	119.7	118	115.9	84.6	84.3	120.1	103.3	82.4	100.6	121.1	120	115.1	124	123.2	123.1	124.4	107.2	106.6	115.6	106.7	106.1
	119	116.1	117.9	107.4	108.9	107.2	117.905	118.027	121.487	107.321	109.51	114.097	107.9	107.6	108.4	109	106.3	110	101.8	105.6	103.1	99.4	109.8	107.3	107.8	109.5	110.3	119.6	118.7	115.7	86.2	85.1	122.5	106.1	83	103.2	121.9	120.4	115.7	124.5	123.9	123.6	125.1	107.7	106.8	116.8	107.2	106.6
	119.9	116.7	118.3	108.1	109.3	107.5	118.722	118.8	121.886	107.73	109.893	113.501	108.3	107.9	108.9	109.3	106.6	110.4	101.9	105.5	103.3	99.3	109.9	107.3	108.7	110.1	110.3	119.7	119.2	115.6	87.9	85.9	124.6	108.7	83.6	105.7	122.6	120.8	116.3	125	124.6	124.1	125.6	108.1	107	118	107.7	107.1
	120.8	117.4	118.8	108.7	109.8	107.8	119.469	119.508	122.214	108.21	110.292	112.598	108.7	108.3	109.4	109.5	106.9	110.7	102.1	105.4	103.5	99.4	110.1	107.2	109.5	110.4	110.3	120	119.7	115.9	89.6	86.8	126.1	111.2	84.2	108.1	123.1	121.3	116.9	125.5	125.3	124.6	125.9	108.5	107.2	119.2	108.2	107.5
	121.7	118.1	119.3	109.4	110.2	108.1	120.053	120.147	122.499	108.701	110.709	111.986	109.2	108.6	109.9	109.7	107.2	110.9	102.1	105.4	103.8	99.5	110.4	107.2	110.3	110.5	110.5	120.4	119.9	116.5	91.4	87.7	127.3	113.5	84.9	110.3	123.6	121.7	117.6	126	126	125.1	126	108.8	107.4	120.6	108.7	107.9
	122.5	118.8	119.8	110.1	110.8	108.5	120.46	120.717	122.764	109.204	111.152	112.441	109.6	109	110.3	109.9	107.6	111.2	102.2	105.3	104	99.7	110.7	107.2	111	110.5	110.9	120.7	119.8	117.3	93.3	88.7	128.3	115.5	85.5	112.3	124	122.1	118.3	126.5	126.6	125.5	126	108.9	107.7	122.1	109.2	108.3
	123.4	119.6	120.3	110.8	111.3	108.8	120.762	121.216	123.027	109.717	111.53	112.81	109.9	109.3	110.6	110	107.9	111.3	102.3	105.3	104.2	100	111	107.3	111.3	110.4	111.3	121.1	119.7	118.1	95.3	89.7	128.9	117.1	86	114	124.2	122.4	118.9	127	127.1	125.8	125.8	109	107.9	123.5	109.6	108.6
	124.2	120.3	120.8	111.4	111.9	109.3	121.021	121.628	123.294	110.241	111.937	113.06	110.2	109.7	110.9	110.1	108.2	111.5	102.5	105.4	104.3	100.5	111.4	107.4	111.5	110.4	111.8	121.3	119.5	118.8	97.5	90.8	129.3	118.4	86.7	115.3	124.4	122.8	119.3	127.5	127.6	126	125.4	108.9	108.1	124	110	108.9
	125	121.1	121.3	112.1	112.4	109.7	121.272	122.008	123.585	110.699	112.322	113.263	110.5	110.1	111.1	110.1	108.5	111.6	102.8	105.6	104.5	101	111.8	107.6	111.5	110.4	112.2	121.3	119.3	119.3	99.7	92	129.2	119.5	87.5	115.9	124.6	123.1	119.8	127.9	128	126.3	124.8	108.8	108.3	124.6	110.5	109.2
	125.7	121.9	121.8	112.8	113	110.2	121.538	122.373	123.888	111.149	112.7	113.455	110.7	110.4	111.3	110.1	108.8	111.8	103.2	105.8	104.7	101.6	112.2	107.9	111.4	110.7	112.5	121.3	119	119.6	102.1	93.3	128.6	120	88.4	116.1	124.8	123.5	120.2	128.2	128.3	126.5	124	108.7	108.5	125.2	110.8	109.4
	126.4	122.8	122.3	113.4	113.6	110.8	121.878	122.732	124.193	111.61	113.161	113.647	110.9	110.6	111.4	110.1	109	112.1	103.8	106	104.9	102.1	112.6	108.2	111.4	111	112.7	121.1	118.8	119.5	104.6	94.7	127.6	120.2	89.3	115.9	125.2	123.9	120.5	128.6	128.4	126.7	123	108.5	108.7	125.7	111.2	109.6
	127	123.6	122.7	114.1	114.2	111.4	122.254	123.091	124.49	112.104	113.527	113.803	111	110.9	111.5	110	109.3	112.4	104.4	106.2	105.1	102.6	113.1	108.7	111.5	111.5	112.8	120.9	118.5	119.4	107	96.2	125.6	120.1	90.3	115.3	125.6	124.3	120.9	128.9	128.5	126.9	121.4	108.3	109	125.2	111.7	109.8
	127.7	124.5	123.1	114.8	114.8	112	122.657	123.455	124.768	112.624	113.934	113.991	111.2	111.1	111.5	110.1	109.5	112.7	105.1	106.5	105.3	103	113.5	109.2	111.8	112	112.8	120.5	118.3	119.4	109.2	98	123	119.5	91.3	114.3	126.2	124.6	121.3	129.2	128.4	127.2	119.6	108.1	109.4	124.1	112.1	110
	128.2	125.3	123.6	115.5	115.5	112.7	123.081	123.818	125.025	113.16	114.335	114.247	111.4	111.3	111.6	110.2	109.8	113	105.7	106.8	105.6	103.3	114	109.7	112.2	112.6	112.8	120.1	118.1	119.3	111.3	99.8	119.8	118.6	92.5	113.1	126.9	124.8	121.7	129.5	128.4	127.4	117.4	107.9	109.7	122.5	112.7	110.2
	128.8	126.2	124.1	116.2	116.1	113.4	123.512	124.168	125.243	113.712	114.701	114.584	111.6	111.6	111.8	110.3	110	113.5	106.3	107	105.9	103.6	114.5	110.4	112.6	113.2	112.9	119.7	117.9	119.2	113.2	101.7	115.5	117.2	93.8	111.4	127.7	125	121.9	129.9	128.4	127.7	114.7	107.9	110.1	121.4	113.2	110.4
	129.4	127.2	124.5	117.1	116.9	114.2	123.948	124.501	125.416	114.283	115.053	114.944	111.8	111.8	111.9	110.6	110.3	113.9	106.9	107.3	106.1	103.8	115.1	111.1	113	113.8	113.1	119.2	117.8	119.1	114.6	103.8	110.8	114.9	95.1	109.1	128.6	125.1	122.2	130.3	128.5	128	111.8	107.9	110.5	120.1	113.8	110.6
	130.1	128.3	125	118.1	117.8	115.2	124.37	124.823	125.547	114.845	115.27	115.328	112	112.2	112.1	111	110.7	114.5	107.4	107.7	106.3	104.1	115.7	111.9	113.5	114.3	113.4	118.8	117.9	119	115.7	105.9	105.6	112.2	96.5	106.3	129.6	125.1	122.4	130.7	128.6	128.4	108.5	107.9	110.9	118.3	114.5	110.8
	130.8	129.4	125.6	119.2	118.7	116.2	124.773	125.122	125.65	115.408	115.512	115.724	112.2	112.6	112.4	111.5	111	115.4	108	108.1	106.5	104.4	116.3	112.7	113.9	114.8	113.7	118.6	118.1	118.8	116.5	108.2	100.1	108.5	97.9	102.8	130.7	125	122.7	131.1	128.8	128.9	105.2	108	111.3	115.4	115.3	111.1
	131.6	130.6	126.2	120.6	119.8	117.3	125.134	125.393	125.741	115.973	115.819	116.129	112.5	113.1	112.7	112	111.3	116.4	108.6	108.5	106.7	104.9	117.1	113.5	114.2	115.3	114.1	118.5	118.6	118.6	117	110.5	94.6	103.9	99.5	98.1	131.8	124.7	123	131.5	129.1	129.4	101.8	107.9	111.8	112.5	116	111.3
	132.5	131.9	126.8	122.2	121.1	118.7	125.434	125.636	125.846	116.537	116.207	116.551	112.8	113.6	113.2	112.5	111.7	117.7	109.2	109	107	105.5	117.9	114.3	114.4	115.9	114.4	118.7	119.2	118.4	117.2	112.8	89.3	98.9	101.1	92.8	133	124.4	123.3	132.1	129.5	130.1	98.5	107.7	112.3	109.5	116.8	111.6
	133.4	133.3	127.4	123.8	122.5	120.1	125.663	125.857	125.994	117.122	116.665	117.04	113.2	114.4	113.7	113.1	112.1	119.2	110	109.5	107.4	106.3	118.7	115.2	114.6	116.6	114.8	119	119.8	118.3	117.2	115.1	84.2	93.2	102.9	87	134.3	124.1	123.8	132.9	130	130.8	95.4	107.4	112.9	106	117.7	112
	134.4	134.8	128.2	125.6	124.1	121.7	125.749	126.074	126.206	117.832	117.215	117.613	113.7	115.3	114.4	113.7	112.6	120.7	110.9	110	107.8	107.2	119.7	116.2	114.8	117.3	115.2	119.3	120.5	118.2	115.9	117.3	79.3	87.3	104.7	80.9	135.5	123.9	124.2	133.9	130.6	131.7	92.4	106.9	113.7	102.3	118.6	112.5
	135.5	136.2	128.9	127.5	125.9	123.5	125.727	126.277	126.494	118.665	117.83	118.286	114.2	116.3	115.1	114.3	113.1	122.2	112	110.7	108.3	108.2	120.8	117.2	115	118.1	115.6	119.6	121.1	118.3	113.9	119.5	75	81.4	106.7	75	136.6	123.8	124.9	135.1	131.2	132.5	89.8	106.1	114.6	98.5	119.7	113.1
	136.6	137.7	129.8	129.4	127.7	125.4	125.63	126.506	126.864	119.597	118.476	119.078	114.8	117.4	115.9	115	113.9	123.3	113.3	111.4	108.8	109.2	122.1	118.2	115.1	119	116	120	121.7	118.6	111.1	121.4	71.2	75.9	108.7	69.5	137.3	123.9	125.7	136.6	132	133.5	87.3	105.1	115.7	94.8	120.8	113.8
	137.7	139.1	130.7	131.3	129.6	127.3	125.515	126.777	127.307	120.64	119.104	120.004	115.4	118.7	116.8	115.9	114.8	124	114.9	112.3	109.3	110.3	123.5	119.4	115.4	119.9	116.5	120.4	122.2	119	106.8	123	67.7	70.9	110.7	65.1	137.7	124.1	126.5	138.4	132.8	134.5	85.5	103.8	116.9	91.5	122	114.6
	138.8	140.5	131.6	133.2	131.5	129.4	125.446	127.104	127.826	121.778	119.69	121.116	116.2	120.2	117.8	116.9	115.9	124.2	116.7	113.3	109.8	111.5	125	120.8	115.6	120.9	117	120.8	122.7	119.5	101.8	124.4	65.2	66.2	112.7	61.6	137.6	124.7	127.4	140.2	133.7	135.7	83.9	102	118.2	88.4	123.1	115.8
	139.8	141.7	132.6	135.1	133.4	131.4	125.472	127.501	128.429	123.025	120.275	122.321	117.1	121.7	119	118	117.2	124.3	118.7	114.4	110.4	112.6	126.5	122.1	115.9	121.9	117.5	121.3	123.3	120.1	96.1	125.5	63.1	62.8	114.4	58.8	137	125.4	128.4	142.1	134.7	136.9	82.7	100	119.6	86.1	123.7	117.1
	140.8	142.7	133.6	136.7	135.3	133.4	125.707	127.97	129.125	124.434	120.815	123.588	118.1	123.3	120.3	119.2	118.5	124.3	120.7	115.6	111.1	113.7	127.9	123.5	116.2	123.1	118.1	121.9	124	120.7	89.7	126.5	61.5	59.8	115.8	57.3	135.8	126.3	129.3	144.2	135.9	138.1	82.1	97.7	121	84	124.1	118.2
	141.5	143.5	134.5	138.1	137	135.3	126.149	128.496	129.946	125.897	121.286	124.894	119.2	124.8	121.7	120.6	119.9	124.5	122.7	116.9	112	114.9	129.1	125	116.6	124.4	118.7	122.4	125	121.2	83.6	127.5	60.7	57.4	116.7	56.5	134.2	127.2	130.1	146.3	137	139.2	81.7	95.1	122.2	82.4	124.1	119.7
	142.1	144.2	135.5	139.3	138.4	137.1	126.805	129.058	130.872	127.452	121.68	126.219	120.4	126.4	123.1	121.8	121.3	124.8	124.6	118.2	113	116	130.1	126.4	117	125.9	119.4	123	126.1	121.6	77.7	128.1	60.3	55.8	117.2	56.2	132.3	128.2	130.8	148.7	138.2	140.2	81.9	92.6	123.1	81.4	123.3	121.3
	142.6	144.5	136.4	140.1	139.6	138.6	127.652	129.64	131.86	129.096	122.054	127.589	121.7	127.9	124.6	122.6	122.4	124.9	126.2	119.3	114.2	117.2	130.9	127.6	117.5	127.6	120.1	123.6	127.5	121.9	73.1	128.4	60.5	54.7	117.3	56.6	130.1	129.2	131.4	151.2	139.4	140.9	82.5	90.2	123.6	80.9	122	123.2
	142.8	144.8	137.1	140.7	140.5	139.6	128.648	130.245	132.885	130.808	122.44	128.935	123	129.3	125.9	122.9	123.2	124.7	127.3	120	115.5	118.5	131.5	128.6	118	129.3	120.9	124.4	129	122.1	69.2	128.3	61.4	54.1	116.9	57.5	127.7	130.2	131.8	151.8	140.7	141.3	83.4	88.1	123.9	80.7	120.1	125.1
	143	144.8	137.8	141	140.9	140.4	129.749	130.89	133.918	132.607	122.836	130.214	124.3	130.5	127.1	122.9	123.6	123.7	127.6	120.4	116.7	119.9	131.8	129.3	118.5	131	121.7	125.4	130.5	122.4	66.3	127.3	62.8	54.1	116.3	58.8	125	131.2	132.1	151.2	142	141.6	84.9	86.3	123.9	81.1	117.7	126.9
	143	144.7	138.3	141	141.1	140.9	130.886	131.553	134.907	134.212	123.238	131.388	125.3	131.6	128	122.4	123.6	122.1	127.3	120.4	118	121.5	131.9	129.4	119.2	132.5	122.6	126.7	132.1	122.8	64.7	125.7	65	54.4	115.5	60.8	122.1	132.2	132	150.5	143.3	141.7	86.8	85.1	123.6	82.1	114.6	127.9
	142.8	144.5	138.5	141	141.1	140.8	131.957	132.222	135.776	135.581	123.642	132.386	126.1	132.5	128.8	121.8	123.3	119.7	126.4	119.9	119.2	123.1	131.5	128.6	120.1	133.6	123.7	128.2	133.6	123.5	63.6	123.1	67.9	55.3	114.2	63.5	119.2	133	131.4	149	144.4	141.6	88.9	84.3	123.2	83.4	111.1	128.2
	142.6	144.1	138.4	140.8	140.7	140.6	132.911	132.894	136.411	136.742	124.241	133.239	126.6	133	129.4	121.2	122.9	116.6	124.5	118.6	120.3	124.9	130.5	127.2	121.1	134.2	124.8	129.8	134.9	124.5	63.3	119.4	71.3	56.9	112.6	66.7	116.2	133.7	130.2	147	145.3	141.1	91.6	83.9	122.6	85.4	107.3	127.6
	142.3	143.4	138.2	140.4	140.1	140.2	133.728	133.59	136.849	137.198	124.939	133.953	126.8	133.1	129.6	120.4	122.5	113.5	121.6	116.6	121.1	126.6	128.8	125.1	122.3	134.1	126.1	131.4	136.1	125.8	63.8	115.1	75.6	59	110.6	70.6	113.4	134.2	128.1	144.2	145.8	140	94.5	83.8	121.6	88	103.3	126.5
	141.6	142.6	138.1	139.8	139.2	139.7	134.429	134.265	137.074	136.959	125.572	134.438	126.9	133	129.5	119.4	122.1	110.5	118	114.1	121.5	128.4	126.5	122.3	123.5	133.2	127.5	133.1	137.1	127.4	64.8	109.8	80.1	62.1	107.6	75.1	110.7	133.9	125.4	143.1	145.5	138.4	97.7	84	120.2	90.9	99.5	124.6
	140.6	141.4	137.9	138.8	137.8	139	135.135	134.914	136.932	135.919	125.913	134.564	126.5	132.6	129.4	118.1	121.7	107.7	113.8	111.2	121.5	129.9	123.6	119	124.8	131.7	129	134.6	137.9	129.2	66.3	104.2	84.9	65.9	104	79.7	108.3	133.1	122.1	142	144.5	136.2	101	84.7	118.4	94.1	96.1	122.8
	139.5	139.9	137.6	137.3	136.1	138.1	135.588	135.489	136.189	133.661	125.405	133.871	126	132.1	129.1	116.3	121.3	105.3	109.1	107.5	121	130.9	120.4	115.3	126.2	129.9	130.4	135.9	138.5	131	68.7	98.3	89.5	70	99.7	84.4	106.3	131.3	118.6	140.2	142.9	133.3	104.4	85.7	116	97.6	93.3	121.5
	137.8	138.2	137.2	135.6	133.9	136.9	135.935	135.921	135.058	130.481	124.181	132.343	125.5	131.5	128.6	113.8	120.8	103.3	104.1	103.6	119.9	131.2	117	111.6	127.6	127.8	131.6	136.9	138.8	132.7	71.6	92.7	93.8	74.7	94.6	88.7	104.6	128.6	115.1	138.1	140.7	130.2	107.6	87	113	101.1	91.1	120.1
	135.8	136.2	136.7	133.5	131.4	135.5	136.267	136.049	133.519	126.327	122.131	129.91	124.7	130.5	127.5	110.9	120.1	101.6	99.3	99.6	118	130.5	113.6	108.2	128.8	125.6	132.4	137.7	138.8	134	75.4	87.4	97.4	79.5	89.2	92.3	103.2	125.2	112.1	135.5	138	127	110.7	88.8	109.9	104.7	89.7	118.4
	133.6	133.8	136.1	130.9	128.4	133.9	136.472	135.982	131.488	121.311	119.205	126.5	123.4	129.4	125.8	107.9	119.2	100.4	94.7	95.9	115.3	128.6	110.1	105	130	123.3	132.8	138	138.3	134.9	79.6	82.5	99.8	84.2	83.7	95.3	101.9	121.6	109.8	132.5	134.9	123.8	113.4	90.9	106.6	108.1	88.8	116.1
	130.9	131.2	135.3	128.1	125.2	131.8	136.266	135.719	128.834	115.948	115.39	122.021	121.5	127.9	123.6	105.1	117.6	99.7	90.7	92.5	112.1	125.6	106.7	102.4	130.9	121	132.6	137.9	137.1	135.2	83.9	78.4	101.3	88.3	78.6	96.8	100.8	117.7	108.2	129.1	131.6	120.9	115.6	93.4	103.5	111.1	88.3	113.3
	128	128.4	134.1	125	121.9	129.4	135.41	135.129	125.727	110.674	111.132	116.786	119.2	126.1	120.8	102.8	115.8	99.4	87.3	89.7	108.6	121.7	103.4	100.4	131.6	118.6	131.9	137.4	135.2	135.1	88.1	74.8	101.2	91.9	73.8	97.1	99.9	114.3	107	125.8	128.2	118.4	117.3	96	100.7	113.4	88.3	110
	125	125.5	132.6	121.9	118.5	126.9	134.01	134.079	122.499	105.757	107.084	111.555	116.5	123.7	117.4	101	113.9	99.5	84.6	87.4	104.8	117.1	100.2	98.9	131.8	116.1	130.8	136.3	132.6	134.5	91.9	71.8	100	94.8	69.6	96.4	99.1	111.4	106.2	122.9	124.8	116.3	118.4	98.9	98.3	114.4	88.9	106.5
	121.9	122.5	130.9	118.7	115.1	124.1	131.998	132.454	119.195	101.294	103.412	106.658	113.5	120.8	114	99.7	112	100	82.5	85.6	101.1	112.1	97.3	97.7	131.6	113.4	129.3	134.7	129.5	133.5	95.3	69.7	98.1	96.5	66.5	94.6	98.6	108.9	105.6	120.2	121.7	114.4	118.6	102	96.3	114.7	90.1	102.9
	118.8	119.5	129	115.5	111.8	121.4	129.308	130.289	115.969	97.4005	100.26	102.364	110.5	117.6	110.5	98.7	110.1	100.7	81.1	84.1	97.7	106.9	94.6	96.8	130.7	110.7	127.7	132.6	126	132.1	97.7	68.1	94.9	97.6	64	92.1	98.3	107.1	105.1	117.8	118.9	111.6	118.4	105.1	94.8	114.1	92	99.6
	115.7	116.5	126.7	112.3	108.7	118.6	126.062	127.614	113.032	94.8425	97.8935	99.0132	107.5	114.2	107.4	98.1	108.4	101.6	80.4	83.2	94.7	102.2	92.5	96.2	129.3	107.9	125.9	129.9	122.2	130.3	99.3	67.2	91.4	97.6	62.1	89.2	98.3	105.6	104.6	115.7	116.5	108.9	117.3	108.3	93.6	112.4	94.4	96.8
	112.9	113.6	124.1	109.1	105.8	115.8	122.587	124.482	110.661	93.074	96.397	96.9302	104.8	110.9	104.7	97.9	106.8	102.7	80.3	82.6	92.2	98	90.7	95.8	127.5	105.1	124	126.9	118.4	128.1	100.4	66.8	87.5	96.7	61.1	85.9	98.5	104.5	104	114	114.5	107.6	115.8	111.4	92.8	110.1	97.7	94.5
	110.2	111.1	121.5	106.2	103	113	119.007	121.015	108.78	91.9591	95.5084	95.7932	102.3	107.8	102.3	98	105.4	103.8	80.6	82.4	90.1	94.8	89.4	95.7	125.3	102.3	122.1	123.5	114.6	125.6	99.9	66.8	84	95.3	60.6	82.6	99.1	103.4	103.6	112.5	112.8	106.6	113.9	114.2	92.3	107.1	101.7	92.7
	107.8	108.8	118.8	103.5	100.6	110.2	115.656	117.524	107.295	91.6204	95.1428	95.4639	100.2	104.8	100.4	98.4	104.2	105	81.6	82.6	88.3	92.4	88.6	96.2	122.8	99.8	120	119.8	111.2	122.7	98.9	67.3	80.7	93.1	60.4	79.6	100.1	102.5	103.2	111.2	111.4	105.4	111.3	116.8	92.1	103.6	105.7	91.2
	106	106.7	116	101	98.5	107.5	112.643	114.285	106.156	91.7926	95.2104	95.7823	98.3	102.3	98.8	99.2	103.2	106.4	83.1	83.3	86.8	91	88.1	97.2	120.3	97.5	117.7	116	108.1	119.7	97.3	68.3	78.2	90.5	60.9	77.1	101.4	101.6	103	110	110.3	102.5	108.6	119.1	92.2	100.4	109.6	90.2
	104.4	105.3	113.1	98.8	96.9	104.9	110.079	111.457	105.309	92.4082	95.6269	96.6197	96.8	100.2	97.6	100.2	102.4	107.9	85	84.5	85.8	90.4	88	98.7	117.6	95.7	115.3	112.3	105.6	116.4	94.9	69.7	76.4	87.6	61.6	75.2	103.1	100.9	103.1	109	109.6	100.3	105.8	121	92.7	97.5	112.9	89.7
	103.2	104.1	110.5	97	95.6	102.5	108.023	109.092	104.71	93.392	96.1971	97.7726	95.6	98.4	96.8	101.5	101.7	109.6	87.2	86.1	85	90.7	88.5	100.6	114.6	94.3	112.6	109	103.8	113.2	92.2	71.6	75.1	84.5	62.6	73.7	105	100.5	103.4	108.3	109.3	94.5	103.2	122.4	93.6	95.3	115.4	89.7
	102.6	103.3	108.3	95.4	95	100.4	106.461	107.197	104.343	94.3722	96.8864	99.0226	94.8	96.9	96.2	103.1	101.3	111.2	89.6	88.1	84.7	91.7	89.4	103	111.6	93.3	109.7	106.2	102.6	110.2	89.3	73.9	74.6	81.6	64.1	72.6	107.3	100.6	104	108	109.3	87.8	100.9	123.2	94.7	93.5	117.1	90.4
	102.4	103.1	106.6	94.3	94.9	98.6	105.5	105.879	104.187	95.3809	97.6638	100.268	94.6	95.9	96.1	105.1	101	112.9	92.1	90.3	84.9	93.7	90.8	105.5	108.4	92.8	106.6	104	102	107.5	86	76.5	74.4	79	65.9	72	109.8	101	104.8	107.9	109.7	87.6	99	123.4	96.2	92.1	118.2	91.7
	102.6	103.3	105.3	93.6	95.2	97.1	104.987	105.016	104.264	96.395	98.4883	101.448	94.8	95.2	96.4	107.3	101.2	114.3	94.5	92.8	85.7	96.6	92.9	107.8	105.3	92.7	103.7	102.5	101.9	105.2	83.1	79.7	74.3	76.8	68.1	71.5	112.6	102	106	108.2	110.3	91.1	97.5	122.9	97.9	91.5	118.3	93.5
	103.4	104	104.4	93.2	96.3	96.2	104.899	104.518	104.605	97.4088	99.3333	102.495	95.3	94.8	97	109.7	101.5	115.4	96.7	95.4	87.2	100	95.5	109.8	102.1	92.9	100.9	101.8	102.2	103.3	80.6	82.9	74.2	74.9	71	71.1	115.5	103.4	107.5	108.8	111.3	96.9	96.4	121.5	99.9	91.2	117.5	95.8
	104.5	105.4	104.4	93.3	97.9	95.8	105.205	104.361	105.284	98.4452	100.269	103.49	96.3	94.9	97.8	112.2	102	116.6	98.5	97.9	89.1	103.6	98.5	111.5	99.1	93.6	98.5	101.6	103	102	78.7	86.3	73.9	73.3	74.3	70.8	118.4	105.2	109.3	109.8	112.4	104.6	96	119.5	102.2	91.3	116.4	98.4
	106	107.2	104.9	93.9	100	95.7	105.89	104.528	106.371	99.577	101.322	104.467	97.6	95.3	99	114.7	102.8	117.8	99.9	100.2	91.3	107.1	101.8	112.9	96.4	94.8	96.5	102.1	104.2	101.1	77.3	89.5	73.3	72.1	78	70.4	121	107.4	111.4	111.1	113.9	113.9	95.7	116.8	104.6	91.5	115	101.2
	108.1	109.4	106.1	94.8	102.6	96.4	107.007	105.091	107.85	100.799	102.515	105.472	99.4	95.9	100.6	116.9	103.8	119	101	102.3	93.8	110	105.2	114	94	96.6	94.9	103.2	105.8	100.8	76.4	92.5	72.3	71.1	82.3	70	123.2	109.9	113.7	112.7	115.6	121.3	95.7	113.5	107.2	91.5	113.2	104.3
	110.4	112.1	107.8	96.4	105.5	97.4	108.645	106.017	109.803	102.121	103.884	106.572	101.7	96.9	102.6	118.9	105	119.8	101.8	104	96.3	112.4	108.4	115.1	92.1	98.8	93.8	105	108	101.1	75.9	95.2	71.2	70.3	86.6	69.6	125	112.7	116.2	114.6	117.7	123.8	95.7	109.9	110	91.5	110.9	107.3
	113	115	110.1	98.4	108.6	98.9	110.731	107.283	112.245	103.636	105.442	107.851	104.4	98.3	104.9	120.6	106.4	120.6	102.4	105.4	98.6	113.9	111.3	116	90.7	101.6	93.1	107.3	110.7	102.2	75.5	97.5	70	69.6	90.9	69.3	126.5	115.6	118.9	116.8	120	126.1	95.8	106.8	112.8	91.3	108.3	110.2
	115.8	118.1	112.8	100.7	111.8	101	113.286	108.922	115.106	105.353	107.143	109.283	107.3	100	107.4	121.9	107.9	121.3	102.7	106.3	100.6	114.8	113.8	116	89.9	104.9	92.9	110.1	113.8	104.1	75.2	99.7	68.9	69	94.7	69	127.5	118.6	121.6	119.1	122.6	128.1	95.6	104.3	115.7	91.1	105.6	113
	118.8	121.3	115.7	103.4	114.9	103.4	116.29	110.972	118.306	107.237	108.964	110.873	110.4	102	110.1	122.8	109.5	121.7	102.4	106.6	102.3	115.2	116	115.5	89.8	108.7	93.1	113.3	117.4	106.7	74.9	101.6	67.9	68.4	97.6	68.9	127.8	121.5	124.4	121.6	125.2	129.7	95.4	102.4	118.4	90.8	102.9	115.5
	121.7	124.4	118.8	106.3	117.9	106	119.676	113.596	121.502	109.284	110.887	112.623	113.6	104.4	113	123.3	111.1	121.2	101.3	106.1	103.8	114.6	117.9	114.6	90.4	112.7	94.1	116.8	121.3	110.2	74.6	102.5	67.4	67.9	99.5	68.9	127.6	124.1	127.2	124.1	127.6	131	95.1	101.6	120.7	90.5	100.5	117.7
	124.6	127.4	121.9	109.2	120.8	108.9	123.31	116.542	124.503	111.546	112.955	114.568	116.6	107	115.8	123.1	112.7	120.1	100.1	105.1	104.8	113.3	119.2	113.4	91.9	116.7	95.7	120.6	125.2	114.3	74.2	102.9	67.1	67.4	99.5	69	126.8	126.3	129.7	126.6	129.8	131.8	94.6	101.5	122.2	90.3	98.6	119.5
	127.3	130.1	124.8	112.1	123.2	111.8	126.701	119.615	127.118	114.144	115.186	116.675	119.4	109.8	118.6	122.2	114.2	118.6	98.8	103.9	105	112.1	119.6	112	94.2	120.4	98	124.5	128.8	119.1	73.8	102.3	67.1	67.1	98.7	69.3	125.6	128.1	132	128.8	131.7	132.1	94.2	101.7	122.9	90.3	97	120.3
	129.9	132.6	127.7	114.9	125.3	114.7	129.621	122.661	129.163	116.733	117.678	118.853	121.8	112.6	121	120.6	115.7	116.6	97.3	102.7	104.4	111.1	119.4	110.6	97.4	123.6	101.1	128.3	132	124.1	73.5	101	67.5	66.8	96.9	69.7	123.7	129.5	133.9	130.7	133.2	131.7	93.8	102.2	122.8	90.4	95.9	120.1
	132	134.6	130	117.4	127	117.5	131.992	125.53	130.355	119.127	120.155	120.966	123.7	115.4	123.1	118.4	117	114.2	95.8	101.5	103.5	110.1	118.7	110	101.6	126.3	105	131.9	134.8	128.9	73.2	99.1	68.1	66.6	93.5	70.3	121.2	130.2	135.3	132.2	134.4	130.5	93.5	102.3	121.8	90.8	95.3	118.7
	133.6	135.9	131.7	119.6	127.9	120.3	133.681	127.935	130.79	121.354	122.193	122.855	124.8	118	124.1	115.8	118.2	111.5	94.5	100.5	102.4	109.5	117.4	109.8	106.6	128.4	109.5	135	136.8	133.2	73.2	96.2	68.9	66.5	89.7	71	118.2	130	136	133.4	135.2	128.4	93.3	102	120	91.3	95.1	116.5
	134.7	136.7	133	121.6	128.1	122.8	134.51	129.765	130.553	123.387	123.625	124.419	124.9	120.5	124.1	113	119.4	109.2	94	100.3	101.2	109.1	116.2	109.6	112.1	129.6	114	137	137.7	136.9	73.3	92.7	69.9	66.5	85.4	71.9	115	128.8	135.9	134	135.6	125.4	93.2	101.5	117.2	91.9	95.1	113.5
	134.8	136.8	133.4	123	127.9	125	134.23	130.962	129.701	125.029	124.675	124.971	123.8	122.6	123.3	110.4	120.5	107.3	93.8	100.3	100.1	108.4	115.5	109.5	117.4	129.9	118.2	137.6	137.4	139.5	73.7	88.9	71.2	66.7	81.9	73.1	112.4	126.9	135.1	133.9	135.1	122.1	93.2	100.6	114.1	92.7	95.1	110.2
	134.3	136	133.1	124	126.9	126.9	133.062	131.493	128.265	126.111	124.783	124.915	121.8	124.4	121.6	108.2	121.4	105.8	93.7	100.2	99.8	107.3	114.9	109.2	122.1	129.1	121.8	136.9	135.8	140.7	74.2	85.5	72.6	67.1	78.9	74.4	110.6	124.2	133.6	133	134.1	119.1	93.2	99.7	111	93.5	95.2	107.1
	133.3	134.8	132.3	124.6	125.3	128.4	131.154	131.363	125.978	126.047	123.856	124.253	119.1	125.8	119.1	106.6	122.3	104.9	93.7	100	99.8	106	114.3	108.6	125.7	127.2	124.5	134.8	133	140.4	74.9	82.7	74.4	67.6	76.4	76.1	109.4	121	131.6	131.5	132.3	117.2	93.6	98.9	108	94.5	95.3	104.6
	131.3	132.9	130.8	124.5	123.3	129.2	128.511	130.439	123.131	125.55	122.236	122.591	116	126.9	116	105.6	123.1	104.6	93.5	99.7	99.9	104.7	113.8	107.9	127.8	124.1	126.2	131.5	129.2	138.7	75.9	80.3	76.3	68.2	75	78	109	117.9	128.9	129.4	129.9	116.5	93.9	98.4	105.4	95.5	95.4	102.8
	128.9	130.6	128.7	123.8	120.9	129.4	125.316	128.876	120.086	124.568	119.952	120.525	113	126.9	113	104.8	123.8	104.6	93.3	99.1	100	103.6	113.2	107.2	128.1	120.3	126.6	127.5	125.1	135.5	76.9	78.8	78.5	69.2	74.2	80.2	109.4	115.4	125.7	126.8	126.9	117	94.4	98.2	103.7	96.5	95.5	101.9
	126.2	128.1	126.6	122.8	118.5	129.1	121.962	126.632	117.095	123.041	117.385	117.784	110.4	126.5	110.4	104.3	124.2	104.6	93	98.6	100	102.7	112.5	106.6	126.7	116.1	125.8	123.5	121.2	131.3	78.1	77.7	80.9	70.3	73.9	82.6	110.6	113.9	122.8	123.7	123.9	118.3	95	98.1	102.6	97.7	95.7	101.6
	123.4	125.4	124.4	121.2	116.1	127.9	119.034	123.824	114.396	120.775	114.587	114.969	108.6	125.4	108.5	103.9	124.3	104.6	92.6	98.1	99.9	102	111.7	106.3	124	112.1	124	120	117.9	126.8	79.3	77.1	83.5	71.6	74.2	85.3	111.9	113.2	120.3	121	121.5	119.7	95.6	98.3	102.1	98.9	95.9	101.8
	120.8	122.9	122.4	119.4	113.8	126.3	116.821	120.719	112.3	118.317	111.793	112.462	107.6	123.7	107.1	103.5	123.9	104.5	92.3	97.7	99.7	101.6	110.9	106.2	120.1	108.6	121.3	117.5	115.5	122.7	80.5	76.8	86.5	73	74.5	88.1	112.9	113.2	118.5	118.9	119.8	120.6	96.4	98.5	102	100.2	96.2	102.2
	118.3	120.5	120.7	117.5	112	124.3	115.424	117.738	111.173	115.793	109.894	110.016	106.9	121.6	106.4	103.2	123	104.2	92.1	97.5	99.6	101.2	110.1	106.4	115.6	105.8	117.7	116.3	113.9	119.4	81.8	76.6	89.6	74.6	74.7	91	113.6	113.8	117.4	117.5	119.2	121	97.3	98.7	102.2	101.6	96.5	102.5
	116.4	118.7	119.4	115.3	110.4	121.8	114.861	115.175	110.814	113.299	108.17	108.434	106.5	119.2	106	102.9	121.8	104	92	97.5	99.6	100.9	109.5	106.7	111.2	103.8	113.7	116.3	113	117.3	83.2	76.3	93	76.4	74.4	94.1	113.7	114.4	117	116.8	119.3	121	98.2	98.9	102.3	103.1	96.9	102.7
	115	117.2	118.5	113.4	109.1	119.4	115.001	113.128	111.046	110.978	107.096	107.306	106.2	116.6	105.9	102.7	120.2	103.8	92.1	97.7	99.6	100.6	109	107.2	107.6	102.8	109.8	117.1	112.8	116.2	84.7	75.8	96.7	78.3	73.9	97.3	113.6	114.8	117.2	116.6	119.8	120.9	99.1	99.1	102.2	104.7	97.3	102.7
	113.8	116	118.2	111.5	108.1	116.8	115.56	111.718	111.67	109.033	106.659	106.775	105.9	114.6	105.7	102.7	118.1	103.6	92.4	97.9	99.7	100.3	108.8	107.7	105.1	102.7	106.5	118.4	113.2	116	86.3	75.1	100.5	80.2	73.3	100.4	113.3	114.8	117.7	116.9	120.4	120.9	100.1	99.3	102	106.3	97.8	102.6
	113.4	115.3	118.1	110.1	107.3	114.5	116.122	111.072	112.492	107.476	106.717	106.999	105.4	112.9	105.4	102.8	115.9	103.5	92.7	98.3	100	100.2	108.7	108.3	103.8	103.1	104.1	119.8	114.1	116.3	88.2	74.3	104.6	82.4	72.5	103.6	112.9	114.5	117.8	117.3	120.7	121	101.1	99.5	101.7	107.9	98.2	102.6
	113.1	114.9	118.1	108.9	106.6	112.5	116.45	111.202	113.191	106.332	107.123	107.63	104.9	111.5	105.1	103.1	113.7	103.5	93.1	98.8	100.2	100.2	108.7	108.8	103.7	103.9	102.9	120.8	115.4	116.8	90.5	73.4	108.7	84.7	71.8	106.8	112.6	114.2	117.6	117.6	120.6	121.1	102.1	99.7	101.4	109.6	98.6	102.7
	113.1	114.8	118.3	108	106.2	110.6	116.512	111.613	113.715	105.819	107.58	108.278	104.6	110.7	104.8	103.5	111.8	103.6	93.6	99.2	100.5	100.3	108.7	109.3	104.5	104.9	102.6	121.3	117	117.5	93	72.4	112.8	87.1	71.1	109.9	112.4	113.8	117.2	117.6	120.3	121.3	103.2	100	101.2	111.2	99	102.9
	113.4	114.9	118.5	107.2	105.7	108.9	116.347	112.212	114.13	105.564	108.094	109.03	104.4	110.1	104.5	103.8	109.9	103.8	94.1	99.7	100.9	100.5	108.7	109.8	105.6	105.9	103.3	121.4	118.5	118.3	95.7	71.5	117.2	89.5	70.4	113	112.3	113.5	116.6	117.3	119.9	121.4	104.2	100.2	101.2	112.9	99.4	103.3
	113.8	115	118.6	106.8	105.3	107.6	115.962	112.878	114.392	105.653	108.574	109.692	104.4	109.8	104.4	104.2	108.3	104	94.5	100.1	101.3	100.7	108.6	110.1	106.9	107	104.6	121.3	120.1	119.1	98.9	70.8	121.2	92.2	70.1	116	112.4	113.3	115.8	117	119.7	121.5	105.3	100.4	101.3	114.5	99.7	103.7
	114	115	118.2	106.8	104.9	106.7	115.251	113.459	114.307	106.17	108.854	109.879	104.7	109.7	104.7	104.7	107.3	104.4	94.9	100.4	101.6	101.1	108.5	110.3	108.2	107.9	105.9	120.1	120.6	120.2	102.6	70.3	125	95	70.1	118.6	112.5	113.2	115.4	116.8	119.8	121.6	106.5	100.6	101.6	116.1	100	104.2

## Sheet: ICGT_sag
	Subject 1	Subject 1	Subject 1	Subject 2	Subject 2	Subject 2	Subject 3	Subject 3	Subject 3	Subject 4	Subject 4	Subject 4	Subject 5	Subject 5	Subject 5	Subject 6	Subject 6	Subject 6	Subject 7	Subject 7	Subject 7	Subject 8	Subject 8	Subject 8
Right & Left	Trial 10	Trial 11	Trial 12	Trial 15	Trial 24	Trial 25	Trial 10	Trial 12	Trial 13	Trial 12	Trial 16	Trial 17	Trial 14	Trial 17	Trial 21	Trial 06	Trial 07	Trial 08	Trial 11	Trial 13	Trial 14	Trial 12	Trial 13	Trial 16
	15.9	20.2	21.9	22.273	19.5485	18.5225	25.3	24.4	23.6	18	21.4	23.1	13.8	4.6	13.2	26.4	27.7	30.1	-13.4	-8.9	-8.6	23.9	20.5	20.6
	15.6	19.8	21.3	21.7263	19.1677	18.1934	24.5	23.9	22.9	17.8	21.1	22.9	13	3.6	12.5	26.4	27.7	30.2	-13.3	-9.3	-9.3	24.3	20.5	20.2
	15.4	19.3	20.6	21.2448	18.7948	17.9191	23.7	23.3	22.2	17.6	20.8	22.5	12.2	2.7	11.6	26.4	27.6	30.3	-13.2	-9.6	-10	24.6	20.4	19.9
	15.3	18.8	20	20.7936	18.4285	17.652	23	22.7	21.5	17.4	20.5	22	11.3	1.9	10.7	26.4	27.6	30.5	-13	-9.8	-10.7	24.8	20.2	19.6
	15.1	18.3	19.4	20.3715	18.0681	17.3824	22.2	22	20.8	17.1	20.3	21.5	10.5	1.2	9.6	26.3	27.5	30.5	-12.8	-10	-11.3	24.9	20	19.3
	14.9	17.8	18.8	19.9896	17.7136	17.1286	21.5	21.3	20.1	16.9	20.1	20.9	9.6	0.6	8.4	26.3	27.4	30.6	-12.6	-10.3	-12	25	19.7	19
	14.8	17.3	18.1	19.6449	17.3564	16.8707	20.7	20.6	19.4	16.7	19.9	20.3	8.8	0.1	7.1	26.3	27.3	30.5	-12.4	-10.5	-12.6	24.9	19.4	18.7
	14.6	16.7	17.5	19.3281	17.0168	16.616	19.9	19.9	18.7	16.6	19.8	19.7	8.1	-0.3	5.7	26.3	27.2	30.4	-12.2	-10.8	-13.2	24.6	19	18.4
	14.5	16.2	16.8	19.0064	16.6925	16.3553	19.2	19.1	18	16.4	19.7	19.1	7.3	-0.6	4.4	26.3	27.2	30.3	-11.9	-11.2	-13.7	24.2	18.6	18.1
	14.3	15.6	16.2	18.6797	16.3808	16.101	18.4	18.3	17.3	16.3	19.6	18.6	6.7	-0.9	3.2	26.3	27.1	30	-11.6	-11.5	-14.2	23.7	18.2	17.8
	14.2	15.1	15.6	18.3521	16.0793	15.8735	17.8	17.6	16.7	16.2	19.4	18.1	6.2	-1	2.1	26.4	27.1	29.6	-11.3	-11.8	-14.7	23.1	17.8	17.6
	14.2	14.6	15.1	18.0263	15.8167	15.6851	17.1	16.8	16.1	16.2	19.3	17.7	5.7	-1.1	1.2	26.5	27	29.2	-11.1	-12	-15.2	22.5	17.5	17.4
	14.1	14.2	14.5	17.6887	15.5935	15.546	16.4	16.1	15.6	16.1	19.3	17.4	5.4	-1.1	0.6	26.7	27	28.6	-10.9	-12.3	-15.6	21.8	17.2	17.2
	14.1	13.8	14	17.3619	15.4065	15.4558	15.9	15.5	15.1	16.1	19.2	17.2	5.2	-1	0.1	26.9	27	27.9	-10.6	-12.4	-16	21.2	17	17.1
	14.1	13.5	13.5	17.0645	15.2578	15.4301	15.4	14.9	14.7	16.2	19.2	17.1	5	-0.8	-0.2	27.2	27.1	27.3	-10.3	-12.4	-16.3	20.6	16.9	17
	14.2	13.2	13.1	16.8085	15.1615	15.4804	15	14.4	14.4	16.3	19.3	17	5	-0.4	-0.3	27.4	27.1	26.6	-10.1	-12.4	-16.6	20.1	16.8	17.1
	14.3	13.1	12.8	16.5953	15.1483	15.6059	14.7	14	14.2	16.4	19.4	17.1	4.9	0	-0.2	27.7	27.2	26	-9.9	-12.3	-16.7	19.6	16.8	17.2
	14.6	13.1	12.5	16.424	15.1865	15.8079	14.6	13.7	14.2	16.6	19.5	17.3	4.9	0.4	-0.1	27.9	27.3	25.4	-9.5	-12	-16.8	19.3	16.8	17.3
	14.9	13.1	12.4	16.3461	15.2779	16.0835	14.6	13.6	14.2	16.8	19.8	17.5	4.9	1	0.2	28	27.5	24.9	-9.2	-11.7	-16.8	19	17	17.5
	15.4	13.4	12.3	16.3581	15.4235	16.4266	14.7	13.6	14.4	17.1	20.1	17.8	4.9	1.6	0.5	28.2	27.7	24.6	-8.8	-11.4	-16.6	18.7	17.1	17.8
	16	13.7	12.4	16.4641	15.6255	16.8307	14.8	13.8	14.8	17.5	20.5	18.1	5	2.2	0.9	28.3	28	24.4	-8.3	-11	-16.1	18.4	17.4	18.2
	16.6	14.2	12.5	16.6588	15.8945	17.2943	15.2	14.2	15.2	17.9	20.9	18.5	5.1	2.9	1.4	28.3	28.3	24.3	-7.9	-10.5	-15.6	18.2	17.7	18.7
	17.3	14.8	12.8	16.947	16.2032	17.851	15.6	14.7	15.8	18.3	21.4	18.9	5.2	3.6	1.9	28.3	28.7	24.2	-7.4	-10	-14.8	18	18.2	19.2
	17.9	15.6	13.2	17.345	16.5599	18.472	16.1	15.4	16.5	18.7	21.9	19.2	5.5	4.5	2.6	28.4	29.1	24.3	-6.8	-9.4	-13.9	17.9	18.6	19.8
	18.6	16.4	13.7	17.8393	16.9676	19.1466	16.7	16.2	17.3	19.1	22.3	19.5	5.7	5.5	3.2	28.4	29.6	24.4	-6.3	-8.8	-12.8	17.9	19.1	20.4
	19.2	17.3	14.3	18.4186	17.4188	19.8669	17.3	17.1	18.1	19.5	22.7	19.9	6	6.5	4	28.4	30	24.6	-6	-8.1	-11.6	17.9	19.6	21
	19.7	18.3	15.1	19.0677	17.9277	20.6285	18.1	18.2	19.1	19.8	23.1	20.3	6.3	7.6	4.7	28.5	30.5	24.8	-5.7	-7.4	-10.5	17.9	20.1	21.7
	20.2	19.2	16	19.7705	18.4759	21.4171	18.8	19.3	20.1	20	23.4	20.7	6.7	8.9	5.5	28.5	30.9	25	-5.5	-6.7	-9.3	18.1	20.6	22.3
	20.6	20.1	17	20.5022	19.0621	22.1616	19.7	20.4	21.2	20.2	23.6	21.1	7.1	10.1	6.3	28.6	31.3	25.3	-5.5	-6.1	-8.2	18.3	21.1	23
	21	21	18.1	21.2299	19.6856	22.8457	20.6	21.6	22.2	20.3	23.8	21.6	7.5	11.3	7.1	28.7	31.7	25.6	-5.6	-5.4	-7.2	18.5	21.5	23.6
	21.3	21.7	19.2	21.9316	20.3502	23.4501	21.6	22.8	23.3	20.4	23.9	22.2	8	12.5	8.1	28.7	31.9	25.9	-5.8	-4.8	-6.2	18.7	21.9	24.1
	21.4	22.3	20.3	22.5868	21.0188	23.9533	22.6	24	24.4	20.5	24.1	22.7	8.6	13.5	9.1	28.8	32.2	26.2	-6	-4.2	-5.4	18.9	22.2	24.6
	21.5	22.7	21.4	23.1782	21.6846	24.2928	23.5	25.1	25.3	20.6	24.3	23.2	9.3	14.4	10.2	28.8	32.3	26.5	-6.3	-3.7	-4.6	19	22.5	24.9
	21.6	23	22.5	23.697	22.3242	24.4471	24.5	26.2	26.1	20.6	24.4	23.7	10.2	15.2	11.3	28.9	32.4	26.9	-6.6	-3.3	-4	19.2	22.7	25.1
	21.5	23.2	23.4	24.1365	22.9139	24.4509	25.4	27.1	26.8	20.6	24.6	24.1	11.1	15.7	12.5	28.9	32.5	27.3	-6.9	-3.1	-3.6	19.4	22.8	25.2
	21.4	23.2	24.1	24.4834	23.4252	24.3209	26.2	27.9	27.4	20.5	24.8	24.4	12.1	15.9	13.6	28.9	32.5	27.7	-7.3	-2.9	-3.2	19.5	22.9	25.3
	21.2	23.2	24.7	24.7262	23.8176	24.072	26.8	28.5	27.8	20.6	24.9	24.5	13.2	16.1	14.6	29	32.5	28.1	-8	-2.9	-3	19.6	22.9	25.2
	21	23.1	25	24.8748	24.1038	23.6977	27.3	28.9	28	20.5	24.8	24.6	14.1	16	15.6	29	32.5	28.6	-8.1	-3	-3	19.8	22.9	25.1
	20.9	23	25.2	24.9182	24.2701	23.2416	27.6	29.2	28	20.4	24.7	24.7	15	15.9	16.3	29.1	32.5	29	-8.3	-3.3	-3.2	19.9	22.8	24.9
	20.7	22.8	25.2	24.8557	24.3094	22.7624	27.6	29.3	28	20.2	24.4	24.7	15.8	15.6	17	29.2	32.5	29.4	-8.4	-3.7	-3.4	20	22.7	24.7
	20.5	22.6	25	24.6998	24.2196	22.2738	27.5	29.2	27.8	20	24.1	24.7	16.3	15.3	17.3	29.3	32.5	29.8	-8.5	-4.1	-3.7	20.2	22.5	24.3
	20.3	22.5	24.7	24.4823	24.0136	21.775	27.4	29.1	27.4	19.8	23.7	24.7	16.6	14.8	17.5	29.3	32.4	30.2	-8.6	-4.5	-4.1	20.3	22.3	24
	20.1	22.3	24.5	24.1797	23.7149	21.2446	26.9	28.8	27	19.5	23.3	24.7	16.6	14.3	17.5	29.4	32.4	30.5	-8.3	-5.1	-4.7	20.4	22.1	23.6
	19.9	22	24.1	23.8142	23.3439	20.7394	26.6	28.5	26.6	19.2	22.9	24.5	16.5	13.7	17.2	29.5	32.2	30.8	-8.4	-5.6	-5.3	20.5	21.9	23.4
	19.7	21.8	23.8	23.4056	22.9247	20.2524	26.1	28.1	26.2	18.9	22.5	24.4	16.2	13	16.9	29.5	32.1	31.1	-8.7	-6.2	-6	20.6	21.7	23.2
	19.4	21.5	23.5	22.9643	22.4819	19.7878	25.7	27.7	25.7	18.6	22.2	24.2	15.9	12.2	16.4	29.5	31.9	31.5	-9.1	-6.7	-6.8	20.7	21.5	22.9
	19.1	21.2	23.2	22.4925	22.0138	19.3492	25.2	27.3	25.2	18.3	21.9	23.8	15.5	11.5	15.8	29.5	31.7	31.8	-9.4	-7.2	-7.6	20.8	21.4	22.6
	18.8	20.9	22.9	21.9896	21.5329	18.9379	24.6	26.9	24.8	18.1	21.6	23.5	15.2	10.8	15.2	29.4	31.5	32.1	-9.8	-7.7	-8.5	21	21.2	22.3
	18.5	20.5	22.6	21.4948	21.0593	18.6021	24.1	26.4	24.3	18	21.4	23.1	14.8	10.1	14.7	29.4	31.3	32.4	-10.3	-8.2	-9.5	21.1	21.1	22
	18.2	20.2	22.1	21.0297	20.6088	18.2926	23.5	26	23.8	17.8	21.2	22.8	14.4	9.4	14.1	29.3	31	32.7	-10.7	-8.6	-10.4	21.4	21.1	21.5
	17.8	19.8	21.7	20.6061	20.172	18.0219	22.8	25.5	23.3	17.7	21.1	22.3	13.9	8.7	13.6	29.3	30.8	32.9	-11.2	-9	-11.3	21.6	21.1	21
	17.4	19.4	21.2	20.2362	19.7708	17.7913	22.1	25.1	22.8	17.6	21	21.9	13.7	8	13	29.2	30.6	33.1	-11.7	-9.4	-12.4	21.9	21.1	20.5
	17	19.1	20.8	19.9316	19.4146	17.5886	21.5	24.6	22.3	17.4	21	21.5	13.3	7.2	12.4	29.2	30.3	33.3	-12.1	-9.9	-13.6	22.2	21.1	20.2
	16.6	18.6	20.3	19.6936	19.1044	17.4021	20.9	24.1	21.8	17.3	21	21	12.9	6.5	11.7	29.2	29.9	33.3	-12.6	-10.3	-14.5	22.5	21.1	19.8
	16.2	18.2	19.8	19.4937	18.8342	17.2295	20.3	23.7	21.2	17.4	21	20.6	12.4	5.8	10.9	29.2	29.6	33.2	-13	-10.8	-15.1	22.7	21.2	19.5
	15.7	17.8	19.3	19.3143	18.5844	17.0589	19.7	23.2	20.7	17.4	21	20.2	11.8	5.1	10	29.2	29.3	33	-13.4	-11.3	-15.6	22.9	21.2	19.1
	15.2	17.3	18.7	19.1443	18.3733	16.8899	19.2	22.8	20.2	17.4	21.1	19.9	11	4.5	9.1	29.1	29	32.7	-13.8	-11.9	-16.2	23	21.3	18.8
	14.7	16.8	18.2	18.9749	18.1687	16.7289	18.6	22.4	19.7	17.5	21.1	19.6	10.1	3.9	8.1	29.1	28.6	32.3	-14.2	-12.4	-16.5	23	21.3	18.4
	14.2	16.2	17.5	18.7995	17.9635	16.5879	18	22	19.2	17.6	21.2	19.3	9.3	3.4	7.1	28.9	28.3	31.8	-14.6	-13	-16.4	22.9	21.3	18
	13.7	15.7	16.9	18.6162	17.7569	16.4868	17.5	21.6	18.7	17.8	21.2	19	8.4	2.9	6.1	28.8	28	31.1	-14.9	-13.4	-16.6	22.7	21.4	17.6
	13.3	15.3	16.2	18.4508	17.5513	16.426	17	21.3	18.3	17.9	21.2	18.8	7.6	2.5	5.1	28.5	27.8	30.4	-15.2	-13.9	-16.9	22.4	21.5	17.3
	12.9	14.8	15.6	18.3199	17.3531	16.4264	16.6	20.9	17.9	17.8	21.3	18.7	6.9	2.2	4.2	28.3	27.5	29.7	-15.3	-14.2	-17	21.9	21.6	17
	12.7	14.5	14.9	18.2371	17.1709	16.5065	16.2	20.5	17.6	17.8	21.3	18.6	6.3	1.9	3.3	27.9	27.4	28.9	-15.4	-14.7	-16.9	21.4	21.8	16.7
	12.5	14.2	14.4	18.214	17.0196	16.6588	15.9	20	17.3	17.9	21.4	18.6	5.8	1.8	2.6	27.5	27.2	28.1	-15.4	-15.4	-16.6	20.8	22	16.5
	12.4	14	14	18.2596	16.9154	16.8841	15.8	19.6	17.1	17.9	21.5	18.7	5.5	1.7	2	27.1	27.2	27.4	-15.3	-16	-16.3	20.1	22.3	16.4
	12.4	13.9	13.7	18.4005	16.8804	17.168	15.7	19.2	16.9	18	21.7	18.8	5.2	1.7	1.5	26.6	27.1	26.7	-15.1	-16.4	-15.8	19.4	22.5	16.3
	12.5	13.9	13.5	18.6187	16.9316	17.5075	15.8	18.8	16.9	18.1	21.9	18.9	5.2	1.8	1.3	26.1	27.2	26	-14.8	-16.7	-15.2	18.8	22.7	16.4
	12.7	13.9	13.5	18.9009	17.0619	17.892	16	18.4	16.9	18.2	22.2	19.1	5.2	2	1.2	25.5	27.3	25.3	-14.5	-16.6	-14.4	18.2	23	16.5
	13	14.1	13.6	19.2389	17.268	18.2933	16.3	18.1	17.1	18.3	22.6	19.4	5.3	2.3	1.2	24.9	27.5	24.7	-14.2	-15.7	-13.7	17.7	23.2	16.8
	13.3	14.3	13.8	19.6247	17.5434	18.7327	16.8	17.9	17.3	18.5	23.1	19.7	5.5	2.7	1.3	24.4	27.7	24	-13.8	-14.7	-12.8	17.2	23.3	17.1
	13.7	14.5	14.2	20.0485	17.8788	19.1953	17.3	17.8	17.6	18.7	23.6	20.1	5.8	3.1	1.5	23.8	28.1	23.5	-13.3	-13.9	-11.8	16.8	23.5	17.6
	14.1	15	14.6	20.5091	18.2699	19.6781	18	17.7	18	18.9	23.9	20.6	6.2	3.6	1.8	23.4	28.5	22.9	-12.8	-13.5	-10.8	16.5	23.6	18.1
	14.6	15.5	15.1	20.9904	18.6988	20.177	18.8	17.8	18.6	19.2	24.3	21.2	6.6	4.1	2.2	23	29	22.4	-12.3	-13.1	-9.7	16.3	23.6	18.8
	15.1	16.2	15.8	21.4896	19.1637	20.6861	19.7	18	19.3	19.5	24.7	21.7	7.1	4.7	2.7	22.6	29.6	22	-11.8	-13.1	-8.6	16.2	23.6	19.5
	15.7	17	16.6	21.9976	19.6663	21.2255	20.6	18.3	20.1	19.8	25	22.3	7.7	5.3	3.2	22.3	30.2	21.7	-11.2	-12.9	-7.6	16.2	23.6	20.3
	16.3	17.8	17.5	22.5	20.2072	21.7643	21.5	18.7	21.1	20.2	25.3	22.8	8.3	6	3.8	22.1	30.8	21.5	-10.7	-12.6	-6.6	16.3	23.5	21.1
	17.1	18.8	18.5	22.9765	20.7741	22.2701	22.6	19.3	22.1	20.4	25.5	23.3	8.9	6.9	4.5	22	31.4	21.4	-10.3	-11.2	-5.8	16.4	23.4	22
	17.8	19.7	19.5	23.4024	21.3441	22.7247	23.5	20	23.1	20.5	25.8	23.8	9.6	7.8	5.2	22	32	21.3	-9.9	-9.7	-5.2	16.6	23.2	22.8
	18.4	20.6	20.6	23.7669	21.9024	23.1232	24.4	20.8	24	20.4	26.1	24.2	10.3	8.8	5.9	22.1	32.5	21.4	-9.7	-8.1	-4.5	16.9	23	23.6
	19.1	21.4	21.6	24.051	22.4359	23.4397	25.2	21.7	24.7	20.2	26.2	24.7	11	9.8	6.8	22.2	33	21.6	-9.4	-6.6	-3.9	17.2	22.7	24.3
	19.7	22.1	22.6	24.2468	22.8944	23.6582	25.8	22.6	25.4	20	26.2	25.1	11.8	10.8	7.7	22.3	33.4	21.8	-8.9	-5.1	-3.3	17.5	22.4	25
	20.2	22.7	23.4	24.3579	23.266	23.7835	26.2	23.6	25.8	19.8	26.1	25.5	12.7	11.8	8.7	22.5	33.8	22.1	-7.7	-4.1	-2.7	17.9	22	25.5
	20.6	23.1	24	24.3886	23.5726	23.8343	26.5	24.5	26	19.5	25.9	25.9	13.7	12.8	9.8	22.7	34.1	22.4	-6.5	-3.4	-2.2	18.2	21.7	25.8
	20.9	23.4	24.4	24.3502	23.807	23.8382	26.5	25.2	26.2	19.3	25.7	26.1	14.7	13.6	10.9	23.1	34.2	22.8	-5.3	-2.9	-1.8	18.4	21.3	26.1
	21.2	23.7	24.8	24.2877	23.9502	23.8063	26.4	25.8	26.3	19.2	25.5	26.2	15.8	14.4	12.1	23.4	34.2	23.2	-4.3	-2.5	-1.6	18.7	21	26.2
	21.4	23.8	24.9	24.2344	24.0228	23.7628	26.2	26.3	26.2	19.2	25.3	26.2	16.8	15.2	13.3	23.8	34.2	23.6	-3.3	-2.2	-1.6	18.9	20.6	26.2
	21.6	23.9	25	24.208	24.0394	23.7261	25.9	26.6	26	19.1	24.8	26.1	17.6	15.9	14.4	24.2	33.9	24	-2.5	-2.1	-1.6	19.2	20.4	26
	21.8	23.9	25	24.2068	24.0125	23.6874	25.4	26.7	25.8	19	24.3	25.9	18.4	16.6	15.4	24.6	33.7	24.5	-2.6	-2.3	-1.8	19.4	20.1	25.8
	22	23.9	25	24.221	23.9432	23.6355	24.9	26.8	25.5	18.8	23.8	25.5	18.9	17.3	16.3	25	33.2	24.9	-3	-2.6	-2.1	19.6	20	25.5
	22.1	23.9	25	24.2012	23.8286	23.5802	24.4	26.8	25.3	18.7	23.4	25.2	19.3	18	16.9	25.5	32.8	25.4	-3.5	-3.2	-2.5	19.7	19.9	25.2
	22.2	23.7	24.9	24.1286	23.7278	23.4804	23.8	26.8	24.9	18.6	23.1	24.8	19.6	18.6	17.4	26	32.2	25.8	-4.1	-3.9	-2.8	19.9	20	24.8
	22.3	23.6	24.7	23.9813	23.5898	23.3134	23.3	26.7	24.5	18.3	22.7	24.3	19.9	19	17.8	26.3	31.7	26.3	-4.6	-4.8	-3.2	20.1	20	24.4
	22.3	23.3	24.5	23.7491	23.4178	23.0842	22.8	26.5	24.1	18	22.4	23.8	20.3	19.3	18.2	26.6	31.1	26.7	-5.2	-5.6	-3.6	20.3	20.2	24
	22.3	23.1	24.1	23.4391	23.2132	22.8102	22.3	26.3	23.7	17.7	22.1	23.3	20.6	19.3	18.4	27	30.5	27.1	-6.1	-6.4	-4.1	20.4	20.4	23.5
	22.1	22.7	23.7	23.0245	22.9768	22.521	21.8	26	23.3	17.4	21.8	22.7	20.8	19.1	18.5	27.3	30	27.6	-7.2	-7.1	-4.6	20.6	20.6	23.1
	21.8	22.3	23.3	22.574	22.7003	22.1568	21.3	25.7	22.9	17.1	21.4	22.2	20.9	18.8	18.5	27.6	29.5	28	-7.8	-7.7	-5.2	20.7	20.8	22.7
	21.5	21.9	22.7	22.0805	22.38	21.7562	20.8	25.3	22.6	16.8	21	21.8	20.7	18.3	18.3	27.9	28.9	28.4	-8.3	-8.2	-5.8	20.9	21.1	22.2
	21.1	21.4	22.2	21.5526	22.0273	21.3559	20.4	24.9	22.2	16.5	20.6	21.5	20.3	17.8	17.9	28.2	28.4	28.9	-9	-8.6	-6.4	21	21.3	21.8
	20.7	20.9	21.6	20.997	21.6612	20.9411	19.9	24.5	22	16.2	20.3	21.2	19.7	17.1	17.5	28.5	27.9	29.3	-9.4	-9	-7.1	21.1	21.5	21.4
	20.2	20.5	21	20.4036	21.3095	20.4325	19.6	24	21.7	16	20.2	21.2	18.9	16.3	16.8	28.9	27.5	29.6	-8.6	-9.2	-7.7	21.3	21.7	21.1

## Sheet: ICGT_hor
	Subject 1	Subject 1	Subject 1	Subject 2	Subject 2	Subject 2	Subject 3	Subject 3	Subject 3	Subject 4	Subject 4	Subject 4	Subject 5	Subject 5	Subject 5	Subject 6	Subject 6	Subject 6	Subject 7	Subject 7	Subject 7	Subject 8	Subject 8	Subject 8
	Trial 10	Trial 11	Trial 12	Trial 15	Trial 24	Trial 25	Trial 10	Trial 12	Trial 13	Trial 12	Trial 16	Trial 17	Trial 14	Trial 17	Trial 21	Trial 06	Trial 07	Trial 08	Trial 11	Trial 13	Trial 14	Trial 12	Trial 13	Trial 16
	0.549818	7.65625	4.35827	-11.6842	-9.98766	-7.92083	-7.35276	-10.2994	-11.6193	2.77566	-0.417983	-5.93744	-7.99407	-1.48768	-3.36851	4.7765	-4.01879	7.17132	-10.9606	-0.64845	-13.4468	4.98801	-6.36298	-3.9151
	0.187579	7.08743	3.8126	-10.9016	-9.10912	-7.17001	-6.72322	-9.32661	-11.0377	3.02777	-0.122501	-5.63056	-7.54175	-1.30586	-2.68842	5.1369	-3.6553	7.53007	-10.7089	-0.00590894	-12.0229	4.88315	-6.05298	-3.3348
	-0.121186	6.55918	3.23758	-10.3106	-8.26143	-6.51268	-6.09216	-8.4589	-10.4578	3.26202	0.116626	-5.26945	-7.23347	-1.17662	-2.23229	5.49034	-3.30105	7.89753	-10.4912	0.51873	-10.6419	4.80568	-5.88116	-2.80685
	-0.376477	6.07541	2.64489	-9.77648	-7.43089	-5.90978	-5.44789	-7.66106	-9.87918	3.48615	0.332513	-4.85566	-6.92129	-1.04933	-1.70334	5.83617	-2.95796	8.27661	-10.2918	1.0156	-9.33933	4.76873	-5.77911	-2.30512
	-0.634903	5.61052	2.05758	-9.29102	-6.62157	-5.35531	-4.79629	-6.86854	-9.30341	3.70816	0.539885	-4.37636	-6.64852	-0.919059	-1.21369	6.17583	-2.6115	8.63795	-10.1045	1.4681	-8.12977	4.6992	-5.68803	-1.82147
	-0.879232	5.16551	1.47498	-8.89063	-5.85757	-4.86937	-4.14318	-6.17903	-8.73479	3.9341	0.723635	-3.82459	-6.40396	-0.786403	-0.782	6.5084	-2.27278	8.99393	-9.95075	1.92445	-7.03368	4.61487	-5.65848	-1.37985
	-1.10946	4.74554	0.910946	-8.55244	-5.17187	-4.48342	-3.46862	-5.5679	-8.17742	4.13568	0.960846	-3.26515	-6.18229	-0.660969	-0.384052	6.83202	-1.94849	9.34391	-9.83251	2.36349	-6.08079	4.50425	-5.67678	-0.971812
	-1.32631	4.38962	0.373457	-8.25991	-4.53616	-4.15944	-2.84408	-5.03485	-7.66185	4.32981	1.18902	-2.68206	-5.96753	-0.57055	-0.0323511	7.14248	-1.62938	9.68608	-9.70525	2.80218	-5.29254	4.37129	-5.70468	-0.583609
	-1.5714	4.04926	-0.0739997	-7.9886	-3.96142	-3.8908	-2.27323	-4.58943	-7.21174	4.53677	1.42266	-2.11264	-5.76429	-0.484718	0.222471	7.43114	-1.31211	10.0252	-9.55687	3.24379	-4.7063	4.22432	-5.72017	-0.218466
	-1.84472	3.72341	-0.4638	-7.73818	-3.45584	-3.67369	-1.77994	-4.19374	-6.84032	4.8273	1.68043	-1.58101	-5.56226	-0.440758	0.361798	7.68708	-0.99665	10.365	-9.38372	3.70498	-4.22121	4.08299	-5.74823	0.120761
	-2.10315	3.42099	-0.790331	-7.5043	-3.02642	-3.50413	-1.3852	-3.85535	-6.55133	5.10564	1.96871	-1.10824	-5.37622	-0.453991	0.432008	7.90993	-0.680072	10.693	-9.27412	4.08032	-3.82268	3.98999	-5.74444	0.433527
	-2.34685	3.13051	-1.0217	-7.28356	-2.66321	-3.38827	-1.09723	-3.60774	-6.362	5.38788	2.30535	-0.712383	-5.19109	-0.485109	0.449765	8.11173	-0.363846	11.0121	-9.18026	4.37655	-3.5202	3.96391	-5.72107	0.728505
	-2.57582	2.856	-1.20042	-7.09152	-2.36054	-3.30669	-0.894277	-3.40446	-6.24007	5.69904	2.63471	-0.306333	-4.99277	-0.514987	0.443226	8.28278	-0.0514149	11.434	-9.08926	4.63024	-3.28196	3.99128	-5.68643	0.997707
	-2.7582	2.60552	-1.35121	-6.92277	-2.11736	-3.25635	-0.77091	-3.23464	-6.17413	6.06026	2.95807	0.0564899	-4.78282	-0.547201	0.418036	8.42118	0.241607	11.8601	-8.99858	4.83219	-3.04718	4.03422	-5.65785	1.24285
	-2.92465	2.36741	-1.47798	-6.7694	-1.9325	-3.23819	-0.706225	-3.09845	-6.14873	6.42962	3.29295	0.404553	-4.57796	-0.590819	0.368825	8.5428	0.519392	12.2916	-8.93746	4.95969	-2.79233	4.09102	-5.65342	1.47032
	-3.07515	2.14607	-1.57564	-6.63416	-1.80812	-3.24529	-0.665472	-3.00853	-6.14294	6.7994	3.59067	0.736884	-4.38021	-0.635241	0.312551	8.64168	0.754783	12.6965	-8.85763	5.07411	-2.52095	4.1114	-5.6486	1.67911
	-3.13453	1.94794	-1.66298	-6.52087	-1.73622	-3.24575	-0.625257	-2.94742	-6.13072	7.16096	3.8647	1.04039	-4.17514	-0.668008	0.238556	8.73903	0.96229	13.0556	-8.74671	5.24283	-2.22895	4.10613	-5.64111	1.89062
	-3.17648	1.76606	-1.76018	-6.43007	-1.71141	-3.24312	-0.579874	-2.90949	-6.11528	7.55608	4.09421	1.33418	-3.96327	-0.724848	0.151114	8.82465	1.14519	13.3113	-8.59831	5.4033	-1.87205	3.97527	-5.65618	2.10439
	-3.20102	1.61264	-1.89883	-6.34255	-1.71755	-3.22722	-0.545729	-2.89473	-6.10424	7.94372	4.27918	1.59822	-3.73126	-0.82751	0.0340169	8.8758	1.29417	13.415	-8.40862	5.57827	-1.46866	3.75391	-5.7091	2.31838
	-3.19293	1.49291	-1.98253	-6.26476	-1.7437	-3.19258	-0.475289	-2.90177	-6.10051	8.30793	4.44037	1.84298	-3.50327	-0.95982	-0.0985154	8.94121	1.44069	13.4101	-8.18167	5.78201	-1.04546	3.41523	-5.75254	2.52838
	-3.17103	1.39569	-2.06786	-6.1922	-1.79001	-3.13515	-0.396043	-2.91159	-6.0991	8.62524	4.55908	2.07058	-3.25729	-1.11083	-0.243014	9.01597	1.58475	13.1191	-7.99899	5.99178	-0.622482	3.00661	-5.7685	2.7555
	-3.13534	1.33688	-2.16226	-6.13183	-1.84373	-3.05085	-0.328903	-2.92174	-6.06766	8.89427	4.676	2.28623	-2.99403	-1.29164	-0.413353	9.10632	1.84698	12.6891	-7.83879	6.1635	-0.220062	2.59311	-5.73612	2.95689
	-3.03976	1.3196	-2.24195	-6.08493	-1.88686	-2.93619	-0.270853	-2.94028	-6.03181	9.1287	4.77608	2.50115	-2.70341	-1.52488	-0.597605	9.19032	2.08177	12.1549	-7.66858	6.34765	0.133044	2.20643	-5.70644	3.13121
	-2.93088	1.33586	-2.30587	-6.04488	-1.92004	-2.80582	-0.192572	-2.97669	-5.99177	9.33229	4.84781	2.67784	-2.42449	-1.79048	-0.781638	9.25832	2.23647	11.4523	-7.4001	6.51615	0.3666	1.84645	-5.70207	3.28051
	-2.8087	1.42765	-2.34446	-6.02185	-1.94328	-2.6683	-0.0746603	-3.01764	-5.93886	9.50801	4.88952	2.81845	-2.14236	-2.04821	-0.94092	9.25491	2.34038	10.7298	-7.2196	6.6603	0.530329	1.50438	-5.72984	3.40727
	-2.7079	1.55754	-2.33963	-6.00915	-1.9517	-2.53601	0.0239391	-3.05034	-5.84694	9.63455	4.901	2.93928	-1.85473	-2.35461	-1.10282	9.19967	2.48016	9.98091	-7.09604	6.76338	0.62011	1.22604	-5.7973	3.51311
	-2.60502	1.7162	-2.32126	-6.02011	-1.91845	-2.42514	0.133761	-3.1094	-5.75298	9.76794	4.90137	3.03528	-1.5807	-2.71856	-1.21745	9.09471	2.76636	9.25415	-6.97852	6.86222	0.63003	0.966677	-5.95445	3.58616
	-2.50006	1.92858	-2.26578	-6.04911	-1.86828	-2.36201	0.252748	-3.17929	-5.65922	9.90714	4.8774	3.0911	-1.32006	-3.13217	-1.29821	8.82922	2.95766	8.5504	-6.7968	6.9327	0.561462	0.730349	-6.18879	3.64719
	-2.43945	2.17408	-2.16977	-6.09033	-1.81453	-2.36137	0.362578	-3.26502	-5.58148	10.0393	4.81028	3.10154	-1.08751	-3.58076	-1.37899	8.44747	3.09472	7.8949	-6.71171	7.00425	0.417517	0.473152	-6.48295	3.72017
	-2.40481	2.4445	-2.02728	-6.14719	-1.76112	-2.43891	0.435739	-3.41465	-5.53081	10.1128	4.67529	3.0983	-0.903845	-4.05191	-1.48233	7.97149	3.1553	7.27198	-6.79984	7.06491	0.224703	0.194636	-6.812	3.7832
	-2.39614	2.73576	-1.84302	-6.23476	-1.69115	-2.59552	0.461912	-3.59318	-5.50827	10.1206	4.47384	3.12135	-0.79203	-4.53996	-1.61764	7.31807	3.30599	6.66897	-7.01342	7.10937	-0.0302064	-0.134985	-7.12959	3.82859
	-2.40665	3.01155	-1.63047	-6.36249	-1.63028	-2.82024	0.491138	-3.79456	-5.55352	10.0485	4.17446	3.16802	-0.74106	-5.02663	-1.84008	6.6204	3.51824	6.10726	-7.32771	7.16825	-0.335456	-0.445696	-7.42686	3.84152
	-2.41547	3.27386	-1.39303	-6.52828	-1.6022	-3.10711	0.470592	-4.02	-5.62655	9.86034	3.76878	3.22132	-0.772125	-5.48329	-2.16496	5.88441	3.78745	5.55008	-7.79696	7.24606	-0.686073	-0.746783	-7.70349	3.80941
	-2.42261	3.52145	-1.1259	-6.73448	-1.6157	-3.43508	0.391427	-4.27435	-5.7417	9.50366	3.26561	3.25577	-0.867326	-5.91657	-2.55869	5.12391	3.92709	4.99631	-8.49471	7.25887	-1.05622	-1.04877	-7.95998	3.72076
	-2.42336	3.75605	-0.858896	-6.98439	-1.67308	-3.78518	0.265296	-4.53633	-5.91079	9.03728	2.72797	3.3133	-1.01461	-6.34682	-2.99448	4.37936	3.94501	4.52931	-9.34983	7.24413	-1.40953	-1.33798	-8.19144	3.5248
	-2.38399	3.97724	-0.595028	-7.28107	-1.77014	-4.13937	0.106694	-4.80102	-6.13283	8.49159	2.1865	3.38935	-1.1952	-6.77412	-3.44897	3.65128	3.95368	4.10984	-10.4091	7.211	-1.72849	-1.61265	-8.42104	3.2767
	-2.30451	4.19655	-0.337784	-7.63452	-1.95862	-4.48473	-0.144049	-5.0535	-6.43682	7.91886	1.67031	3.4476	-1.39108	-7.20105	-3.91287	2.98173	3.89572	3.75374	-11.7553	7.12281	-2.10373	-1.83438	-8.65071	2.98148
	-2.19576	4.43284	-0.0968975	-8.02186	-2.18702	-4.83865	-0.44418	-5.29703	-6.78188	7.33629	1.20884	3.47479	-1.59418	-7.64497	-4.3619	2.34725	3.74688	3.44968	-11.9935	6.9214	-2.50278	-2.03237	-8.88177	2.64128
	-2.05052	4.69028	0.141792	-8.42967	-2.4553	-5.21069	-0.773895	-5.54358	-7.16261	6.77377	0.846346	3.47787	-1.80775	-8.11602	-4.73574	1.75399	3.46878	3.16406	-12.208	6.59909	-2.92777	-2.1883	-9.10559	2.24891
	-1.86878	5.00985	0.386662	-8.85138	-2.76351	-5.61309	-1.12021	-5.80127	-7.57147	6.24382	0.588917	3.48953	-2.0197	-8.5897	-5.09317	1.20939	3.13653	2.90288	-12.4156	6.12966	-3.3984	-2.34181	-9.32344	1.83455
	-1.59602	5.36983	0.639897	-9.28144	-3.09957	-6.04961	-1.4746	-6.01971	-7.98584	5.77047	0.371835	3.40276	-2.22182	-9.02556	-5.46413	0.686757	2.73121	2.61794	-12.6103	5.4738	-3.96253	-2.49181	-9.52541	1.44182
	-1.30157	5.78269	0.934446	-9.70427	-3.46424	-6.53766	-1.82884	-6.23211	-8.36291	5.39066	0.214981	3.19164	-2.44698	-9.44594	-5.81326	0.190985	2.28446	2.32361	-12.7069	4.62446	-4.63822	-2.61481	-9.70655	1.07207
	-0.985449	6.2568	1.28035	-10.1187	-3.83754	-7.1494	-2.24229	-6.43416	-8.71568	5.02945	0.129844	2.87399	-2.71109	-9.83401	-6.11851	-0.270932	1.82255	2.02998	-12.4195	3.54811	-5.37158	-2.72965	-9.8823	0.720775
	-0.578085	6.7473	1.72276	-10.5397	-4.24921	-7.83677	-2.71427	-6.60169	-9.05069	4.6797	0.060891	2.49045	-3.00597	-10.1953	-6.44411	-0.716646	1.34902	1.73328	-12.644	2.32914	-6.25805	-2.83579	-10.0559	0.381235
	-0.114814	7.25205	2.25713	-10.9896	-4.72561	-8.61534	-3.23102	-6.75356	-9.37203	4.36372	0.0454615	2.09727	-3.36122	-10.5311	-6.78821	-1.14145	0.9913	1.43426	-13.2711	1.03464	-7.2265	-2.93853	-10.2246	0.0976529
	0.404363	7.75931	2.86901	-11.4837	-5.26332	-9.47757	-3.76892	-6.88197	-9.67325	4.03994	0.0800235	1.61817	-3.75067	-10.8092	-7.08996	-1.53031	0.684356	1.1846	-13.8252	-0.312369	-8.29118	-3.03951	-10.3838	-0.186869
	0.98379	8.26418	3.56357	-12.0328	-5.87212	-10.4166	-4.31157	-6.9796	-9.97041	3.74353	0.127723	1.18455	-4.16668	-11.0752	-7.34551	-1.90152	0.366064	0.970796	-14.1981	-1.67743	-9.42385	-3.13722	-10.513	-0.47935
	1.59262	8.76253	4.37121	-12.6675	-6.56602	-11.4363	-4.90294	-7.12475	-10.276	3.46088	0.136764	0.821039	-4.62359	-11.3416	-7.59832	-2.24946	0.034907	0.804797	-14.4939	-2.94341	-10.5882	-3.20842	-10.6519	-0.771264
	2.23086	9.27004	5.20828	-13.3608	-7.35164	-12.3822	-5.45018	-7.33427	-10.5968	3.11507	0.10104	0.531063	-5.10105	-11.6359	-7.82343	-2.56513	-0.30498	0.724447	-14.7123	-4.06005	-11.7293	-3.2689	-10.7982	-1.05985
	2.88615	9.78388	6.05643	-14.0731	-8.22236	-13.2928	-5.97702	-7.61145	-10.9358	2.76239	0.0614533	0.295447	-5.57813	-11.9104	-8.00021	-2.87148	-0.643409	0.682074	-14.8522	-5.06125	-12.7689	-3.33862	-10.948	-1.33947
	3.52313	10.3085	6.87158	-14.7766	-9.14314	-14.1356	-6.47895	-7.98502	-11.2881	2.36211	-0.0187598	0.0490774	-6.0841	-12.1867	-8.16257	-3.17656	-1.02166	0.698959	-14.8945	-5.88563	-13.6777	-3.39455	-11.0872	-1.62766
	4.14181	10.8279	7.66934	-15.4447	-10.0967	-14.8914	-6.98169	-8.44202	-11.6949	1.91078	-0.15272	-0.174714	-6.6558	-12.4809	-8.36855	-3.47885	-1.43972	0.741569	-14.8798	-6.47971	-14.4045	-3.43669	-11.2117	-1.90625
	4.7211	11.3495	8.44386	-16.0539	-11.05	-15.5558	-7.53249	-8.97425	-12.1137	1.43489	-0.334279	-0.404343	-7.15717	-12.775	-8.56882	-3.78287	-2.03117	0.780675	-14.8054	-6.88854	-15.2012	-3.51002	-11.3449	-2.1153
	5.28278	11.8859	9.1898	-16.5769	-11.9693	-16.1005	-8.10767	-9.58625	-12.549	0.893654	-0.528646	-0.663574	-7.63159	-13.0511	-8.75356	-4.09672	-2.61378	0.737026	-14.6582	-7.11911	-15.2333	-3.59087	-11.4866	-2.29923
	5.82684	12.3934	9.85676	-17.0307	-12.8231	-16.5964	-8.66494	-10.2313	-13.0003	0.331945	-0.71512	-0.955532	-8.02347	-13.2871	-8.92286	-4.4188	-3.171	0.69343	-14.423	-7.23585	-14.6675	-3.68119	-11.6194	-2.49065
	6.30083	12.8744	10.4746	-17.4337	-13.5814	-17.0631	-9.19782	-10.857	-13.3916	-0.240644	-0.918686	-1.25147	-8.3366	-13.4928	-9.06577	-4.74861	-3.70665	0.649873	-14.1218	-7.22814	-14.009	-3.79612	-11.7141	-2.67413
	6.75351	13.288	11.0439	-17.7925	-14.2292	-17.509	-9.72861	-11.4488	-13.7458	-0.835928	-1.14722	-1.58656	-8.50341	-13.6531	-9.17139	-5.09841	-4.23039	0.686496	-13.7063	-7.22338	-13.2518	-3.92038	-11.8057	-2.84051
	7.18488	13.6541	11.5494	-18.1157	-14.7993	-17.938	-10.2399	-11.9648	-14.0373	-1.39688	-1.35683	-1.91252	-8.59945	-13.77	-9.23203	-5.42258	-4.73568	0.701041	-13.1407	-7.1748	-12.4972	-4.03888	-11.8927	-3.00055
	7.57075	13.9851	11.9424	-18.416	-15.2931	-18.3671	-10.6609	-12.3987	-14.2593	-1.94648	-1.61114	-2.23706	-8.62543	-13.854	-9.24452	-5.72896	-5.16212	0.686151	-12.4054	-7.13644	-11.475	-4.17018	-11.9601	-3.14152
	7.9352	14.2532	12.2405	-18.7035	-15.7132	-18.8019	-10.9993	-12.7637	-14.4121	-2.49282	-1.83145	-2.56141	-8.59557	-13.8965	-9.21141	-6.00851	-5.55106	0.63644	-11.4872	-7.10091	-11.3086	-4.31345	-12.0003	-3.28978
	8.27823	14.446	12.4405	-18.9875	-16.0897	-19.2342	-11.2771	-13.0574	-14.4856	-3.04197	-2.02641	-2.88237	-8.52362	-13.8715	-9.13664	-6.25019	-5.89228	0.605402	-10.4491	-7.09289	-11.4093	-4.4708	-12.0328	-3.44269
	8.56766	14.587	12.5294	-19.2606	-16.4423	-19.6541	-11.5071	-13.2639	-14.4997	-3.57358	-2.22053	-3.19451	-8.43832	-13.8046	-9.03025	-6.46298	-6.18128	0.635552	-9.29119	-7.08538	-11.5616	-4.65242	-12.0559	-3.59388
	8.8412	14.7103	12.5651	-19.5246	-16.785	-20.052	-11.6659	-13.4205	-14.4668	-4.10269	-2.41524	-3.47723	-8.35361	-13.7132	-8.89974	-6.63207	-6.43493	0.629002	-8.04873	-7.35397	-11.8157	-4.88241	-12.0644	-3.7579
	9.09884	14.8103	12.5557	-19.7808	-17.1197	-20.4197	-11.7514	-13.5384	-14.3882	-4.63977	-2.59923	-3.75202	-8.27265	-13.6114	-8.72642	-6.75875	-6.61981	0.611151	-6.7819	-7.96331	-12.1508	-5.16536	-12.0239	-3.89373
	9.33858	14.8911	12.4984	-20.0245	-17.4473	-20.7317	-11.8144	-13.6221	-14.2704	-5.21763	-2.75386	-4.007	-8.20875	-13.4917	-8.56346	-6.84904	-6.76516	0.613577	-5.53652	-8.61153	-12.4228	-5.46714	-11.9672	-4.03617
	9.55943	14.9503	12.4585	-20.2346	-17.7844	-20.9843	-11.8348	-13.6619	-14.1642	-5.80518	-2.90546	-4.23452	-8.1849	-13.3817	-8.41973	-6.86922	-6.88033	0.725584	-4.39051	-9.21022	-12.7281	-5.76102	-11.9021	-4.18902
	9.76138	15.0135	12.4291	-20.4145	-18.1245	-21.1823	-11.8376	-13.6776	-14.025	-6.41905	-3.11116	-4.44334	-8.21323	-13.2814	-8.2662	-6.81485	-6.95441	0.919777	-3.35222	-9.80116	-13.0114	-6.01326	-11.8358	-4.33917
	9.93879	15.0806	12.4097	-20.5719	-18.4277	-21.3351	-11.808	-13.6729	-13.8959	-7.06115	-3.31885	-4.65695	-8.27452	-13.1797	-8.11289	-6.68818	-7.01873	1.32726	-2.43069	-10.1088	-13.2332	-6.2289	-11.71	-4.48214
	10.1218	15.1775	12.4056	-20.7082	-18.6955	-21.4537	-11.757	-13.6594	-13.7733	-7.69378	-3.49659	-4.8479	-8.37872	-13.1014	-7.96837	-6.37069	-7.07267	1.79822	-1.66615	-9.7317	-13.3477	-6.32522	-11.5848	-4.62257
	10.3103	15.2751	12.4402	-20.8186	-18.9412	-21.5166	-11.696	-13.6342	-13.6376	-8.38584	-3.69003	-5.01683	-8.52984	-13.0425	-7.83937	-5.95276	-7.12492	2.35381	-1.0532	-9.26137	-13.3778	-6.34686	-11.4617	-4.76123
	10.4564	15.3728	12.5072	-20.8878	-19.1368	-21.5259	-11.6081	-13.6088	-13.4767	-9.0838	-3.92014	-5.15584	-8.71541	-13.0029	-7.71906	-5.42115	-7.18246	3.05407	-0.617866	-8.9165	-13.4271	-6.23875	-11.3405	-4.89457
	10.5974	15.4393	12.6093	-20.9441	-19.2999	-21.4956	-11.4877	-13.5971	-13.3014	-9.75991	-4.17322	-5.25752	-8.8892	-12.9924	-7.60482	-4.68434	-7.24842	3.78126	-0.340458	-8.96146	-13.5147	-5.9948	-11.1916	-5.00982
	10.733	15.4821	12.6999	-20.9461	-19.4111	-21.4285	-11.3387	-13.5808	-13.1228	-10.3756	-4.36643	-5.34067	-9.08118	-13.01	-7.52019	-3.87156	-7.2896	4.51547	-0.172227	-9.12851	-13.4339	-5.68761	-10.9942	-5.08755
	10.839	15.4946	12.7783	-20.9025	-19.4772	-21.3082	-11.2046	-13.5524	-12.9407	-10.9941	-4.59698	-5.42395	-9.29185	-13.038	-7.42988	-2.97079	-7.29817	5.20576	-0.0546503	-9.66749	-13.365	-5.2863	-10.7552	-5.11779
	10.9283	15.452	12.842	-20.8162	-19.5158	-21.1059	-11.0819	-13.5101	-12.7533	-11.6075	-4.86241	-5.4857	-9.50086	-13.0565	-7.36632	-2.05946	-7.24038	5.85789	0.0194026	-10.1347	-13.2838	-4.892	-10.4761	-5.10907
	11.001	15.387	12.8736	-20.6873	-19.4968	-20.8715	-10.9471	-13.4505	-12.5896	-12.2038	-5.14746	-5.54204	-9.70018	-13.0627	-7.30679	-1.17212	-7.14233	6.38644	0.0509671	-10.6753	-13.4833	-4.50347	-10.1301	-5.07389
	11.0317	15.295	12.8666	-20.521	-19.443	-20.6123	-10.8131	-13.369	-12.4768	-12.702	-5.43013	-5.61424	-9.92674	-13.0866	-7.2577	-0.327962	-7.0191	6.89314	0.0601978	-10.2283	-13.9827	-4.15483	-9.72463	-5.02567
	11.0569	15.1737	12.8237	-20.2804	-19.3452	-20.3327	-10.7015	-13.2657	-12.3928	-13.1377	-5.71589	-5.71849	-10.1727	-13.0397	-7.21933	0.440122	-6.84976	7.38345	0.136054	-9.58519	-14.381	-3.83491	-9.30079	-4.95784
	11.0765	15.0506	12.7369	-20.0162	-19.2053	-20.0363	-10.6157	-13.1344	-12.3274	-13.5439	-5.99687	-5.82122	-10.4031	-12.9578	-7.21497	1.14551	-6.62457	7.80216	0.24593	-8.94362	-14.8089	-3.56351	-8.87829	-4.89329
	11.0873	14.9347	12.6282	-19.7395	-19.0338	-19.767	-10.5409	-13.0032	-12.2747	-13.9224	-6.24355	-5.91318	-10.6251	-12.8417	-7.20791	1.74852	-6.36044	8.22741	0.308701	-8.39057	-15.0498	-3.34097	-8.46256	-4.85286
	11.1384	14.8307	12.5338	-19.4497	-18.8471	-19.5468	-10.4635	-12.8783	-12.2331	-14.0809	-6.41777	-6.01387	-10.8038	-12.7058	-7.17335	2.24931	-6.01741	8.66136	-0.337839	-7.79503	-15.2249	-3.13948	-8.09269	-4.85673
	11.2296	14.7418	12.4641	-19.1469	-18.6606	-19.3917	-10.3719	-12.7602	-12.1658	-14.1552	-6.48982	-6.11788	-10.9218	-12.5391	-7.10457	2.66303	-5.62388	9.07752	-2.6587	-7.60174	-14.9112	-2.96641	-7.75146	-4.89497
	11.291	14.684	12.4606	-18.8792	-18.4553	-19.315	-10.2439	-12.6482	-12.0776	-14.1537	-6.44469	-6.19895	-10.9894	-12.4091	-7.00782	2.91613	-5.1895	9.50895	-5.12634	-7.58666	-14.321	-2.80234	-7.43785	-4.90866
	11.3963	14.6655	12.462	-18.6651	-18.2334	-19.324	-10.0735	-12.5484	-11.9627	-14.0764	-6.31867	-6.1948	-11.0248	-12.4732	-6.88149	3.22106	-4.6553	9.98597	-7.53625	-7.59891	-13.7386	-2.64522	-7.17143	-4.89011
	11.5455	14.68	12.5036	-18.5097	-18.0118	-19.4173	-9.86766	-12.477	-11.8109	-13.8881	-6.12772	-6.05816	-11.0419	-12.5472	-6.71525	3.56037	-4.09578	10.5234	-9.90864	-7.60713	-13.2044	-2.50277	-6.9559	-4.83786
	11.7747	14.7613	12.6206	-18.4018	-17.8478	-19.5484	-9.61415	-12.4525	-11.622	-13.6548	-5.8728	-5.8202	-11.2402	-12.6694	-6.53726	3.9579	-3.50756	11.0796	-12.2421	-7.58521	-12.7885	-2.37196	-6.7577	-4.7563
	12.0173	14.8628	12.7596	-18.3223	-17.7229	-19.6833	-9.29672	-12.4421	-11.3445	-13.4163	-5.64823	-5.51834	-11.575	-12.8074	-6.35184	4.27691	-2.8316	11.6038	-14.4571	-7.48846	-12.3614	-2.26006	-6.57387	-4.60617
	12.2731	14.9568	12.8818	-18.2458	-17.6917	-19.7789	-8.9027	-12.4367	-10.9555	-13.2026	-5.45589	-5.17707	-11.8994	-12.8874	-6.15771	4.5876	-2.13109	12.1151	-14.553	-7.31137	-11.9399	-2.12477	-6.41936	-4.42667
	12.4285	14.9813	12.9697	-18.1075	-17.7505	-19.7951	-8.45329	-12.4315	-10.4412	-13.0845	-5.32506	-4.79194	-12.187	-12.7661	-5.90858	5.00473	-1.40204	12.6168	-14.1538	-7.00912	-11.525	-1.98277	-6.3001	-4.24464
	12.5731	14.9557	12.9515	-17.9379	-17.8528	-19.7047	-7.97408	-12.4093	-9.79763	-12.9678	-5.26192	-4.44455	-12.4333	-12.4507	-5.64561	5.42629	-0.695583	13.2504	-13.6002	-6.5159	-11.0887	-1.84131	-6.16925	-4.08288
	12.7067	14.8797	12.8792	-17.6979	-17.9595	-19.4467	-7.50456	-12.364	-9.03465	-12.9159	-5.21306	-4.1836	-12.5348	-12.0594	-5.38582	5.84453	0.00349178	13.8135	-12.9264	-5.8145	-10.6085	-1.73562	-6.02142	-3.96274
	12.6517	14.6497	12.6998	-17.3567	-17.9966	-19.0853	-7.04085	-12.2663	-8.22512	-12.9771	-5.24717	-3.97909	-12.4169	-11.592	-5.09489	6.22801	0.695681	14.2827	-12.0036	-4.95057	-10.0797	-1.65577	-5.86071	-3.8478
	12.498	14.2993	12.3643	-16.9028	-17.9399	-18.6161	-6.60718	-12.0904	-7.40357	-13.0899	-5.2525	-3.82397	-12.2388	-11.0954	-4.75475	6.55955	1.41617	14.648	-11.6002	-3.98458	-9.49323	-1.49117	-5.6969	-3.7293
	12.2458	13.8581	11.8869	-16.3482	-17.7397	-18.0348	-6.27592	-11.8024	-6.59033	-13.2003	-5.2317	-3.72469	-11.9981	-10.6231	-4.37994	6.86939	2.14714	15.0051	-11.5493	-2.79927	-8.79847	-1.30332	-5.50977	-3.6057
	11.8281	13.2638	11.3616	-15.6653	-17.3283	-17.345	-6.02795	-11.461	-5.79672	-13.2974	-5.20069	-3.68817	-11.7177	-10.2167	-3.96182	7.28505	2.87915	15.385	-11.6239	-1.54762	-8.02888	-1.08087	-5.28836	-3.47561
	11.3512	12.6569	10.8104	-14.8225	-16.7402	-16.5236	-5.7861	-11.0737	-5.08776	-13.3729	-5.07902	-3.67713	-11.385	-9.8512	-3.48154	7.65584	3.56994	15.7162	-11.2927	-0.263761	-7.16349	-0.866363	-5.01834	-3.32288
	10.8149	12.0382	10.2858	-13.8633	-16.0173	-15.6517	-5.51316	-10.6458	-4.41012	-13.4829	-4.95421	-3.63536	-11.0072	-9.48706	-2.95008	8.00024	4.24113	16.0054	-11.1181	0.928963	-6.20839	-0.645236	-4.76646	-3.13541
	10.2092	11.3707	9.69545	-12.8203	-15.2231	-14.7221	-5.23276	-10.1606	-3.71322	-13.5116	-4.80595	-3.609	-10.6323	-9.11757	-2.38383	8.50094	4.94624	16.1593	-11.1515	2.08827	-5.19818	-0.387742	-4.48692	-2.94638
	9.56701	10.7081	9.20072	-11.7146	-14.3481	-13.7349	-4.93915	-9.69055	-3.01029	-13.5245	-4.6341	-3.57971	-10.2678	-8.743	-1.81294	9.01354	5.61223	16.2959	-10.9078	3.17071	-4.16149	-0.149332	-4.19504	-2.74283
	8.88834	10.05	8.8798	-10.5462	-13.3168	-12.7044	-4.52913	-9.26718	-2.37347	-13.5827	-4.45105	-3.39861	-9.98423	-8.22414	-1.23642	9.53699	6.24579	16.4196	-9.63038	3.89475	-3.04947	0.0761846	-3.91089	-2.48437
