# Supplementary material for: A Canine Gait Analysis Protocol for Back Movement Assessment in German Shepherd Dogs
Source: Vet Sci. 2020 Feb 19;7(1):26. doi: 10.3390/vetsci7010026 (PMC7158696; doi:10.3390/vetsci7010026)
Supplement: Supplementary file 1 [file vetsci-07-00026-s001.zip › Supplementary Files/Table S5. Supplementary Materials-Spatio-Temporal Data.xlsx]

## Sheet: Index
	Title of the Sheet	Details
	Table 2	Original table and table title available in the manuscript
	Table 2-Extension	Results of the spatio-temporal parameters from each subject and their grand mean, std and CV calculations

## Sheet: Table 2
				Gmean	stdm	%CV
			Cadence [step/min]	158.65	21.718	13.6893
			Stride time [s]	0.7875	0.0834523	10.5971
			Step time [s]	0.375	0.0707107	18.8562
			Stride length [m]	1	0.119523	11.9523
			Step length [m]	0.475	0.046291	9.74547
			Walking speed [m/s]	1.325	0.328416	24.7861
			Tab. 2. Spatial-temporal parameters: grand mean, standard deviation of the means coefficient of variation (CV%) over subjects and gait cycles.

## Sheet: Table 2-Extension
		Subject 1	Subject 2	Subject 3	Subject 4	Subject 5	Subject 6	Subject 7	Subject 8		Grand Mean	min	max	rom	std
	Cadence	178.8	153	156.8	143.1	129	184.7	139.1	184.7		158.7	129	184.7	55.7	21.7
	Stride Time	0.7	0.8	0.8	0.8	0.9	0.7	0.9	0.7		0.8	0.7	0.9	0.2	0.1
	Step Time	0.3	0.4	0.4	0.4	0.5	0.3	0.4	0.3		0.4	0.3	0.5	0.2	0.1
	Stride Length	1.1	1	1.1	0.8	0.9	1.1	0.9	1.1		1	0.8	1.1	0.3	0.1
	Step Length	0.5	0.5	0.5	0.4	0.5	0.5	0.4	0.5		0.5	0.4	0.5	0.1	0
	Walking Speed	1.6	1.3	1.4	0.9	1	1.7	1	1.7		1.3	0.9	1.7	0.8	0.3
		Gmean	stdm	%CV
	Cadence [step/min]	158.7	21.718	13.6849
	Stride time [s]	0.8	0.0834523	10.4315
	Step time [s]	0.4	0.0707107	17.6777
	Stride length [m]	1	0.119523	11.9523
	Step length [m]	0.5	0.046291	9.2582
	Walking speed [m/s]	1.3	0.328416	25.2628
